# Supplementary material for: Chemosensory-Related Gene Family Members of the Horn Fly, Haematobia irritans irritans (Diptera: Muscidae), Identified by Transcriptome Analysis
Source: Insects. 2020 Nov 19;11(11):816. doi: 10.3390/insects11110816 (PMC7699325; doi:10.3390/insects11110816)
Supplement: Supplementary file 1 [file insects-11-00816-s001.zip]

Archive with 11 entries (10 files):
- Supplementary-File-4.xlsx
- __MACOSX/
- __MACOSX/._Supplementary-File-4.xlsx
- Supplementary-File-3.xlsx
- __MACOSX/._Supplementary-File-3.xlsx
- Supplementary-File-2.xlsx
- __MACOSX/._Supplementary-File-2.xlsx
- Supplementary-File-1.xlsx
- __MACOSX/._Supplementary-File-1.xlsx
- Figure_S1.pdf
- __MACOSX/._Figure_S1.pdf
