# Supplementary material for: Chemosensory-Related Gene Family Members of the Horn Fly, Haematobia irritans irritans (Diptera: Muscidae), Identified by Transcriptome Analysis
Source: Insects. 2020 Nov 19;11(11):816. doi: 10.3390/insects11110816 (PMC7699325; doi:10.3390/insects11110816)
Supplement: Supplementary file 1 [file insects-11-00816-s001.zip › Supplementary-File-4.xlsx]

## Sheet: OBP-DGE
Gene	sample_A	sample_B	log2.exprA.	log2.exprB.	logFC	FDR	PFAM	PANTHER	SwissProt.Top.BLAST	Pathway
HF_Trans_10315	f_b	m_h	0	8.21185	-8.21	0	PBP/GOBP family	#N/A	PBPRP-4; Flags: Precursor [Drosophila melanogaster]	0
HF_Trans_10315	m_b	m_h	0	8.21185	-8.21	0	PBP/GOBP family	#N/A	PBPRP-4; Flags: Precursor [Drosophila melanogaster]	0
HF_Trans_10315	f_b	f_h	0	8.03625	-8.04	0	PBP/GOBP family	#N/A	PBPRP-4; Flags: Precursor [Drosophila melanogaster]	0
HF_Trans_10315	f_h	m_h	8.03625	8.21185	-0.18	9.54e-06	PBP/GOBP family	#N/A	PBPRP-4; Flags: Precursor [Drosophila melanogaster]	0
HF_Trans_10315	f_h	m_b	8.03625	0	8.04	0	PBP/GOBP family	#N/A	PBPRP-4; Flags: Precursor [Drosophila melanogaster]	0
HF_Trans_10749	f_h	m_b	3.32279	6.14496	-2.82	1.09e-122	PBP/GOBP family	#N/A	Pantoate-activating enzyme [Yersinia pestis]	0
HF_Trans_10749	f_b	m_b	5.41853	6.14496	-0.73	1.53e-12	PBP/GOBP family	#N/A	Pantoate-activating enzyme [Yersinia pestis]	0
HF_Trans_10749	f_b	f_h	5.41853	3.32279	2.1	2.12e-53	PBP/GOBP family	#N/A	Pantoate-activating enzyme [Yersinia pestis]	0
HF_Trans_10749	f_b	m_h	5.41853	3.12565	2.29	1.01e-67	PBP/GOBP family	#N/A	Pantoate-activating enzyme [Yersinia pestis]	0
HF_Trans_10749	m_b	m_h	6.14496	3.12565	3.02	6.39e-166	PBP/GOBP family	#N/A	Pantoate-activating enzyme [Yersinia pestis]	0
HF_Trans_1085	f_h	m_b	1.04544	2.60668	-1.56	1.69e-07	PBP/GOBP family	ODORANT BINDING PROTEIN-RELATED	General odorant-binding protein 99b; Flags: Precursor [Drosophila melanogaster]	0
HF_Trans_1085	f_h	m_h	1.04544	0	1.05	0.00296341	PBP/GOBP family	ODORANT BINDING PROTEIN-RELATED	General odorant-binding protein 99b; Flags: Precursor [Drosophila melanogaster]	0
HF_Trans_1085	m_b	m_h	2.60668	0	2.61	1.02e-18	PBP/GOBP family	ODORANT BINDING PROTEIN-RELATED	General odorant-binding protein 99b; Flags: Precursor [Drosophila melanogaster]	0
HF_Trans_1085	f_b	m_b	6.10882	2.60668	3.5	2.39e-165	PBP/GOBP family	ODORANT BINDING PROTEIN-RELATED	General odorant-binding protein 99b; Flags: Precursor [Drosophila melanogaster]	0
HF_Trans_1085	f_b	f_h	6.10882	1.04544	5.06	1.28e-183	PBP/GOBP family	ODORANT BINDING PROTEIN-RELATED	General odorant-binding protein 99b; Flags: Precursor [Drosophila melanogaster]	0
HF_Trans_1085	f_b	m_h	6.10882	0	6.11	3.06e-225	PBP/GOBP family	ODORANT BINDING PROTEIN-RELATED	General odorant-binding protein 99b; Flags: Precursor [Drosophila melanogaster]	0
HF_Trans_11611	f_b	m_h	4.76357	8.76981	-4.01	0	PBP/GOBP family	GENERAL ODORANT-BINDING PROTEIN 57C-RELATED	General odorant-binding protein 57c; Flags: Precursor [Drosophila melanogaster]	0
HF_Trans_11611	f_b	f_h	4.76357	8.71195	-3.95	0	PBP/GOBP family	GENERAL ODORANT-BINDING PROTEIN 57C-RELATED	General odorant-binding protein 57c; Flags: Precursor [Drosophila melanogaster]	0
HF_Trans_11611	m_b	m_h	5.13336	8.76981	-3.64	0	PBP/GOBP family	GENERAL ODORANT-BINDING PROTEIN 57C-RELATED	General odorant-binding protein 57c; Flags: Precursor [Drosophila melanogaster]	0
HF_Trans_11611	f_b	m_b	4.76357	5.13336	-0.37	0.0304821	PBP/GOBP family	GENERAL ODORANT-BINDING PROTEIN 57C-RELATED	General odorant-binding protein 57c; Flags: Precursor [Drosophila melanogaster]	0
HF_Trans_11611	f_h	m_b	8.71195	5.13336	3.58	0	PBP/GOBP family	GENERAL ODORANT-BINDING PROTEIN 57C-RELATED	General odorant-binding protein 57c; Flags: Precursor [Drosophila melanogaster]	0
HF_Trans_12458	f_h	m_b	1.9313	7.44495	-5.51	0	PBP/GOBP family	GEO07291P1-RELATED	PBPRP-2; Flags: Precursor [Drosophila melanogaster]	0
HF_Trans_12458	f_b	m_b	4.96763	7.44495	-2.48	1.31e-224	PBP/GOBP family	GEO07291P1-RELATED	PBPRP-2; Flags: Precursor [Drosophila melanogaster]	0
HF_Trans_12458	f_h	m_h	1.9313	1.19535	0.74	0.0316683	PBP/GOBP family	GEO07291P1-RELATED	PBPRP-2; Flags: Precursor [Drosophila melanogaster]	0
HF_Trans_12458	f_b	f_h	4.96763	1.9313	3.04	2.84e-60	PBP/GOBP family	GEO07291P1-RELATED	PBPRP-2; Flags: Precursor [Drosophila melanogaster]	0
HF_Trans_12458	f_b	m_h	4.96763	1.19535	3.77	4.87e-88	PBP/GOBP family	GEO07291P1-RELATED	PBPRP-2; Flags: Precursor [Drosophila melanogaster]	0
HF_Trans_12458	m_b	m_h	7.44495	1.19535	6.25	0	PBP/GOBP family	GEO07291P1-RELATED	PBPRP-2; Flags: Precursor [Drosophila melanogaster]	0
HF_Trans_14454	m_b	m_h	0	14.1463	-14.15	0	PBP/GOBP family	ODORANT BINDING PROTEIN-RELATED	General odorant-binding protein 56h; Flags: Precursor [Drosophila melanogaster]	0
HF_Trans_14454	f_b	m_h	0.827819	14.1463	-13.32	0	PBP/GOBP family	ODORANT BINDING PROTEIN-RELATED	General odorant-binding protein 56h; Flags: Precursor [Drosophila melanogaster]	0
HF_Trans_14454	f_b	f_h	0.827819	13.8052	-12.98	0	PBP/GOBP family	ODORANT BINDING PROTEIN-RELATED	General odorant-binding protein 56h; Flags: Precursor [Drosophila melanogaster]	0
HF_Trans_14454	f_h	m_h	13.8052	14.1463	-0.34	1.25e-122	PBP/GOBP family	ODORANT BINDING PROTEIN-RELATED	General odorant-binding protein 56h; Flags: Precursor [Drosophila melanogaster]	0
HF_Trans_14454	f_h	m_b	13.8052	0	13.81	0	PBP/GOBP family	ODORANT BINDING PROTEIN-RELATED	General odorant-binding protein 56h; Flags: Precursor [Drosophila melanogaster]	0
HF_Trans_1669	f_b	f_h	3.59813	10.5921	-6.99	0	PBP/GOBP family	GEO08224P1-RELATED	General odorant-binding protein 56a; Flags: Precursor [Drosophila melanogaster]	0
HF_Trans_1669	f_b	m_h	3.59813	10.4388	-6.84	0	PBP/GOBP family	GEO08224P1-RELATED	General odorant-binding protein 56a; Flags: Precursor [Drosophila melanogaster]	0
HF_Trans_1669	f_b	m_b	3.59813	7.29209	-3.69	1.88437823694043e-313	PBP/GOBP family	GEO08224P1-RELATED	General odorant-binding protein 56a; Flags: Precursor [Drosophila melanogaster]	0
HF_Trans_1669	m_b	m_h	7.29209	10.4388	-3.15	0	PBP/GOBP family	GEO08224P1-RELATED	General odorant-binding protein 56a; Flags: Precursor [Drosophila melanogaster]	0
HF_Trans_1669	f_h	m_h	10.5921	10.4388	0.15	5.31e-09	PBP/GOBP family	GEO08224P1-RELATED	General odorant-binding protein 56a; Flags: Precursor [Drosophila melanogaster]	0
HF_Trans_1669	f_h	m_b	10.5921	7.29209	3.3	0	PBP/GOBP family	GEO08224P1-RELATED	General odorant-binding protein 56a; Flags: Precursor [Drosophila melanogaster]	0
HF_Trans_17968	f_b	m_h	0	1.50335	-1.5	1.13e-06	PBP/GOBP family	#N/A	General odorant-binding protein 56h; Flags: Precursor [Drosophila melanogaster]	0
HF_Trans_17968	m_b	m_h	0	1.50335	-1.5	1.23e-06	PBP/GOBP family	#N/A	General odorant-binding protein 56h; Flags: Precursor [Drosophila melanogaster]	0
HF_Trans_17968	f_b	f_h	0	1.36737	-1.37	0.000234472	PBP/GOBP family	#N/A	General odorant-binding protein 56h; Flags: Precursor [Drosophila melanogaster]	0
HF_Trans_17968	f_h	m_b	1.36737	0	1.37	0.00012583	PBP/GOBP family	#N/A	General odorant-binding protein 56h; Flags: Precursor [Drosophila melanogaster]	0
HF_Trans_18026	f_b	f_h	0	1.66038	-1.66	4.41e-06	PBP/GOBP family	GEO08224P1-RELATED	General odorant-binding protein 56a; Flags: Precursor [Drosophila melanogaster]	0
HF_Trans_18026	f_b	m_h	0	1.41738	-1.42	4.27e-06	PBP/GOBP family	GEO08224P1-RELATED	General odorant-binding protein 56a; Flags: Precursor [Drosophila melanogaster]	0
HF_Trans_18026	m_b	m_h	0	1.41738	-1.42	4.63e-06	PBP/GOBP family	GEO08224P1-RELATED	General odorant-binding protein 56a; Flags: Precursor [Drosophila melanogaster]	0
HF_Trans_18026	f_h	m_b	1.66038	0	1.66	2.32e-06	PBP/GOBP family	GEO08224P1-RELATED	General odorant-binding protein 56a; Flags: Precursor [Drosophila melanogaster]	0
HF_Trans_18389	f_b	f_h	0	1.3989	-1.4	6.32e-05	PBP/GOBP family	#N/A	mRS1 [Mus musculus]	0
HF_Trans_18675	f_b	m_h	0	2.38267	-2.38	1.76e-13	PBP/GOBP family	#N/A	General odorant-binding protein 56h; Flags: Precursor [Drosophila melanogaster]	0
HF_Trans_18675	m_b	m_h	0	2.38267	-2.38	1.82e-13	PBP/GOBP family	#N/A	General odorant-binding protein 56h; Flags: Precursor [Drosophila melanogaster]	0
HF_Trans_18675	f_b	f_h	0	1.35389	-1.35	0.000234472	PBP/GOBP family	#N/A	General odorant-binding protein 56h; Flags: Precursor [Drosophila melanogaster]	0
HF_Trans_18675	f_h	m_h	1.35389	2.38267	-1.03	0.00171337	PBP/GOBP family	#N/A	General odorant-binding protein 56h; Flags: Precursor [Drosophila melanogaster]	0
HF_Trans_18675	f_h	m_b	1.35389	0	1.35	0.00012583	PBP/GOBP family	#N/A	General odorant-binding protein 56h; Flags: Precursor [Drosophila melanogaster]	0
HF_Trans_18840	f_b	m_h	0	0.834307	-0.83	0.00539605	PBP/GOBP family	#N/A	General odorant-binding protein 56a; Flags: Precursor [Drosophila melanogaster]	0
HF_Trans_18840	m_b	m_h	0	0.834307	-0.83	0.00599401	PBP/GOBP family	#N/A	General odorant-binding protein 56a; Flags: Precursor [Drosophila melanogaster]	0
HF_Trans_18958	f_b	f_h	0	1.18523	-1.19	0.000871659	PBP/GOBP family	#N/A	MGD synthase [Carboxydothermus hydrogenoformans Z-2901]	0
HF_Trans_18958	f_h	m_h	1.18523	0	1.19	0.00101319	PBP/GOBP family	#N/A	MGD synthase [Carboxydothermus hydrogenoformans Z-2901]	0
HF_Trans_21889	f_b	m_b	3.38004	4.26679	-0.89	2.26e-06	PBP/GOBP family	GENERAL ODORANT-BINDING PROTEIN 19D-RELATED	PBPRP-5; Flags: Precursor [Drosophila melanogaster]	0
HF_Trans_21889	f_h	m_b	3.43242	4.26679	-0.83	3.01e-08	PBP/GOBP family	GENERAL ODORANT-BINDING PROTEIN 19D-RELATED	PBPRP-5; Flags: Precursor [Drosophila melanogaster]	0
HF_Trans_21889	m_b	m_h	4.26679	3.29308	0.97	4.58e-12	PBP/GOBP family	GENERAL ODORANT-BINDING PROTEIN 19D-RELATED	PBPRP-5; Flags: Precursor [Drosophila melanogaster]	0
HF_Trans_22127	f_h	m_b	0	2.20477	-2.2	6.19e-12	PBP/GOBP family	#N/A	PBPRP-5; Flags: Precursor [Drosophila melanogaster]	0
HF_Trans_22127	f_b	m_b	0	2.20477	-2.2	1.57e-11	PBP/GOBP family	#N/A	PBPRP-5; Flags: Precursor [Drosophila melanogaster]	0
HF_Trans_22127	m_b	m_h	2.20477	0	2.2	4.39e-13	PBP/GOBP family	#N/A	PBPRP-5; Flags: Precursor [Drosophila melanogaster]	0
HF_Trans_223	f_h	m_b	5.72849	7.64219	-1.91	1.02e-211	PBP/GOBP family	GEO07291P1-RELATED	General odorant-binding protein 99a; Flags: Precursor [Drosophila melanogaster]	0
HF_Trans_223	f_h	m_h	5.72849	4.9581	0.77	3.12e-13	PBP/GOBP family	GEO07291P1-RELATED	General odorant-binding protein 99a; Flags: Precursor [Drosophila melanogaster]	0
HF_Trans_223	f_b	m_b	8.54657	7.64219	0.9	9.34e-149	PBP/GOBP family	GEO07291P1-RELATED	General odorant-binding protein 99a; Flags: Precursor [Drosophila melanogaster]	0
HF_Trans_223	m_b	m_h	7.64219	4.9581	2.68	0	PBP/GOBP family	GEO07291P1-RELATED	General odorant-binding protein 99a; Flags: Precursor [Drosophila melanogaster]	0
HF_Trans_223	f_b	f_h	8.54657	5.72849	2.82	0	PBP/GOBP family	GEO07291P1-RELATED	General odorant-binding protein 99a; Flags: Precursor [Drosophila melanogaster]	0
HF_Trans_223	f_b	m_h	8.54657	4.9581	3.59	0	PBP/GOBP family	GEO07291P1-RELATED	General odorant-binding protein 99a; Flags: Precursor [Drosophila melanogaster]	0
HF_Trans_22346	f_b	m_b	0	1.54251	-1.54	2.67e-06	PBP/GOBP family	ODORANT BINDING PROTEIN-RELATED	General odorant-binding protein 56h; Flags: Precursor [Drosophila melanogaster]	0
HF_Trans_22346	f_b	f_h	0	1.24062	-1.24	0.000871659	PBP/GOBP family	ODORANT BINDING PROTEIN-RELATED	General odorant-binding protein 56h; Flags: Precursor [Drosophila melanogaster]	0
HF_Trans_22346	f_h	m_h	1.24062	0	1.24	0.00101319	PBP/GOBP family	ODORANT BINDING PROTEIN-RELATED	General odorant-binding protein 56h; Flags: Precursor [Drosophila melanogaster]	0
HF_Trans_22346	m_b	m_h	1.54251	0	1.54	3.24e-07	PBP/GOBP family	ODORANT BINDING PROTEIN-RELATED	General odorant-binding protein 56h; Flags: Precursor [Drosophila melanogaster]	0
HF_Trans_22727	f_h	m_b	3.9792	8.07186	-4.09	0	PBP/GOBP family	#N/A	B1 protein; Flags: Precursor, partial [Tenebrio molitor]	0
HF_Trans_22727	f_b	m_b	7.06496	8.07186	-1.01	2.92e-81	PBP/GOBP family	#N/A	B1 protein; Flags: Precursor, partial [Tenebrio molitor]	0
HF_Trans_22727	f_h	m_h	3.9792	4.46956	-0.49	0.00127209	PBP/GOBP family	#N/A	B1 protein; Flags: Precursor, partial [Tenebrio molitor]	0
HF_Trans_22727	f_b	m_h	7.06496	4.46956	2.6	2.32e-231	PBP/GOBP family	#N/A	B1 protein; Flags: Precursor, partial [Tenebrio molitor]	0
HF_Trans_22727	f_b	f_h	7.06496	3.9792	3.09	1.82e-239	PBP/GOBP family	#N/A	B1 protein; Flags: Precursor, partial [Tenebrio molitor]	0
HF_Trans_22727	m_b	m_h	8.07186	4.46956	3.6	0	PBP/GOBP family	#N/A	B1 protein; Flags: Precursor, partial [Tenebrio molitor]	0
HF_Trans_22826	f_b	m_b	4.96014	8.78569	-3.83	0	PBP/GOBP family	ODORANT BINDING PROTEIN-RELATED	General odorant-binding protein 99a; Flags: Precursor [Drosophila melanogaster]	0
HF_Trans_22826	f_h	m_b	5.60629	8.78569	-3.18	0	PBP/GOBP family	ODORANT BINDING PROTEIN-RELATED	General odorant-binding protein 99a; Flags: Precursor [Drosophila melanogaster]	0
HF_Trans_22826	f_b	m_h	4.96014	6.10385	-1.14	1.74e-34	PBP/GOBP family	ODORANT BINDING PROTEIN-RELATED	General odorant-binding protein 99a; Flags: Precursor [Drosophila melanogaster]	0
HF_Trans_22826	f_b	f_h	4.96014	5.60629	-0.65	4.3e-07	PBP/GOBP family	ODORANT BINDING PROTEIN-RELATED	General odorant-binding protein 99a; Flags: Precursor [Drosophila melanogaster]	0
HF_Trans_22826	f_h	m_h	5.60629	6.10385	-0.5	7.39e-09	PBP/GOBP family	ODORANT BINDING PROTEIN-RELATED	General odorant-binding protein 99a; Flags: Precursor [Drosophila melanogaster]	0
HF_Trans_22826	m_b	m_h	8.78569	6.10385	2.68	0	PBP/GOBP family	ODORANT BINDING PROTEIN-RELATED	General odorant-binding protein 99a; Flags: Precursor [Drosophila melanogaster]	0
HF_Trans_23217	f_h	m_b	9.27891	10.4408	-1.16	0	PBP/GOBP family	GEO07291P1-RELATED	General odorant-binding protein 99a; Flags: Precursor [Drosophila melanogaster]	0
HF_Trans_23217	f_b	m_b	11.4728	10.4408	1.03	0	PBP/GOBP family	GEO07291P1-RELATED	General odorant-binding protein 99a; Flags: Precursor [Drosophila melanogaster]	0
HF_Trans_23217	f_b	f_h	11.4728	9.27891	2.19	0	PBP/GOBP family	GEO07291P1-RELATED	General odorant-binding protein 99a; Flags: Precursor [Drosophila melanogaster]	0
HF_Trans_23217	f_h	m_h	9.27891	5.36482	3.91	0	PBP/GOBP family	GEO07291P1-RELATED	General odorant-binding protein 99a; Flags: Precursor [Drosophila melanogaster]	0
HF_Trans_23217	m_b	m_h	10.4408	5.36482	5.08	0	PBP/GOBP family	GEO07291P1-RELATED	General odorant-binding protein 99a; Flags: Precursor [Drosophila melanogaster]	0
HF_Trans_23217	f_b	m_h	11.4728	5.36482	6.11	0	PBP/GOBP family	GEO07291P1-RELATED	General odorant-binding protein 99a; Flags: Precursor [Drosophila melanogaster]	0
HF_Trans_23522	f_b	m_h	4.91112	4.10702	0.8	5.66e-11	PBP/GOBP family	#N/A	NS2 [Influenza A virus (STRAIN A/PINTAIL/ALBERTA/121/79)]	0
HF_Trans_23522	f_b	m_b	4.91112	4.06962	0.84	1.13e-12	PBP/GOBP family	#N/A	NS2 [Influenza A virus (STRAIN A/PINTAIL/ALBERTA/121/79)]	0
HF_Trans_23522	f_b	f_h	4.91112	3.86888	1.04	3.32e-15	PBP/GOBP family	#N/A	NS2 [Influenza A virus (STRAIN A/PINTAIL/ALBERTA/121/79)]	0
HF_Trans_2780	f_b	m_h	0	7.86223	-7.86	0	PBP/GOBP family	ODORANT BINDING PROTEIN-RELATED	General odorant-binding protein 56h; Flags: Precursor [Drosophila melanogaster]	0
HF_Trans_2780	m_b	m_h	0	7.86223	-7.86	0	PBP/GOBP family	ODORANT BINDING PROTEIN-RELATED	General odorant-binding protein 56h; Flags: Precursor [Drosophila melanogaster]	0
HF_Trans_2780	f_b	f_h	0	7.6657	-7.67	0	PBP/GOBP family	ODORANT BINDING PROTEIN-RELATED	General odorant-binding protein 56h; Flags: Precursor [Drosophila melanogaster]	0
HF_Trans_2780	f_h	m_h	7.6657	7.86223	-0.2	1.14e-05	PBP/GOBP family	ODORANT BINDING PROTEIN-RELATED	General odorant-binding protein 56h; Flags: Precursor [Drosophila melanogaster]	0
HF_Trans_2780	f_h	m_b	7.6657	0	7.67	0	PBP/GOBP family	ODORANT BINDING PROTEIN-RELATED	General odorant-binding protein 56h; Flags: Precursor [Drosophila melanogaster]	0
HF_Trans_326	f_h	m_b	3.50805	7.46822	-3.96	0	PBP/GOBP family	ODORANT BINDING PROTEIN-RELATED	General odorant-binding protein 99a; Flags: Precursor [Drosophila melanogaster]	0
HF_Trans_326	f_h	m_h	3.50805	3.91495	-0.41	0.0254254	PBP/GOBP family	ODORANT BINDING PROTEIN-RELATED	General odorant-binding protein 99a; Flags: Precursor [Drosophila melanogaster]	0
HF_Trans_326	f_b	m_b	7.46285	7.46822	-0.01	0.0462171	PBP/GOBP family	ODORANT BINDING PROTEIN-RELATED	General odorant-binding protein 99a; Flags: Precursor [Drosophila melanogaster]	0
HF_Trans_326	f_b	m_h	7.46285	3.91495	3.55	0	PBP/GOBP family	ODORANT BINDING PROTEIN-RELATED	General odorant-binding protein 99a; Flags: Precursor [Drosophila melanogaster]	0
HF_Trans_326	m_b	m_h	7.46822	3.91495	3.55	0	PBP/GOBP family	ODORANT BINDING PROTEIN-RELATED	General odorant-binding protein 99a; Flags: Precursor [Drosophila melanogaster]	0
HF_Trans_326	f_b	f_h	7.46285	3.50805	3.95	0	PBP/GOBP family	ODORANT BINDING PROTEIN-RELATED	General odorant-binding protein 99a; Flags: Precursor [Drosophila melanogaster]	0
HF_Trans_4331	f_b	m_h	0	12.0086	-12.01	0	PBP/GOBP family	#N/A	General odorant-binding protein 56h; Flags: Precursor [Drosophila melanogaster]	0
HF_Trans_4331	m_b	m_h	0	12.0086	-12.01	0	PBP/GOBP family	#N/A	General odorant-binding protein 56h; Flags: Precursor [Drosophila melanogaster]	0
HF_Trans_4331	f_b	f_h	0	11.8391	-11.84	0	PBP/GOBP family	#N/A	General odorant-binding protein 56h; Flags: Precursor [Drosophila melanogaster]	0
HF_Trans_4331	f_h	m_h	11.8391	12.0086	-0.17	2.3e-25	PBP/GOBP family	#N/A	General odorant-binding protein 56h; Flags: Precursor [Drosophila melanogaster]	0
HF_Trans_4331	f_h	m_b	11.8391	0	11.84	0	PBP/GOBP family	#N/A	General odorant-binding protein 56h; Flags: Precursor [Drosophila melanogaster]	0
HF_Trans_4332	f_b	m_h	0	6.11462	-6.11	3.45e-216	PBP/GOBP family	#N/A	General odorant-binding protein 56h; Flags: Precursor [Drosophila melanogaster]	0
HF_Trans_4332	f_b	f_h	0	5.43296	-5.43	1.19e-118	PBP/GOBP family	#N/A	General odorant-binding protein 56h; Flags: Precursor [Drosophila melanogaster]	0
HF_Trans_4332	m_b	m_h	2.12598	6.11462	-3.99	7.5e-169	PBP/GOBP family	#N/A	General odorant-binding protein 56h; Flags: Precursor [Drosophila melanogaster]	0
HF_Trans_4332	f_b	m_b	0	2.12598	-2.13	6.05e-11	PBP/GOBP family	#N/A	General odorant-binding protein 56h; Flags: Precursor [Drosophila melanogaster]	0
HF_Trans_4332	f_h	m_h	5.43296	6.11462	-0.68	7.07e-15	PBP/GOBP family	#N/A	General odorant-binding protein 56h; Flags: Precursor [Drosophila melanogaster]	0
HF_Trans_4332	f_h	m_b	5.43296	2.12598	3.31	2.51e-84	PBP/GOBP family	#N/A	General odorant-binding protein 56h; Flags: Precursor [Drosophila melanogaster]	0
HF_Trans_5093	f_b	m_h	0	4.36793	-4.37	2.47e-63	PBP/GOBP family	GENERAL ODORANT-BINDING PROTEIN 19D-RELATED	PBPRP-5; Flags: Precursor [Drosophila melanogaster]	0
HF_Trans_5093	m_b	m_h	0.50284	4.36793	-3.87	1.08e-57	PBP/GOBP family	GENERAL ODORANT-BINDING PROTEIN 19D-RELATED	PBPRP-5; Flags: Precursor [Drosophila melanogaster]	0
HF_Trans_5093	f_b	f_h	0	3.82191	-3.82	6.42e-37	PBP/GOBP family	GENERAL ODORANT-BINDING PROTEIN 19D-RELATED	PBPRP-5; Flags: Precursor [Drosophila melanogaster]	0
HF_Trans_5093	f_h	m_h	3.82191	4.36793	-0.55	0.00086967	PBP/GOBP family	GENERAL ODORANT-BINDING PROTEIN 19D-RELATED	PBPRP-5; Flags: Precursor [Drosophila melanogaster]	0
HF_Trans_5093	f_h	m_b	3.82191	0.50284	3.32	4.34e-35	PBP/GOBP family	GENERAL ODORANT-BINDING PROTEIN 19D-RELATED	PBPRP-5; Flags: Precursor [Drosophila melanogaster]	0
HF_Trans_5094	f_b	f_h	0	9.54876	-9.55	0	PBP/GOBP family	ODORANT BINDING PROTEIN-RELATED	PBPRP-5; Flags: Precursor [Drosophila melanogaster]	0
HF_Trans_5094	f_b	m_h	0	9.09131	-9.09	0	PBP/GOBP family	ODORANT BINDING PROTEIN-RELATED	PBPRP-5; Flags: Precursor [Drosophila melanogaster]	0
HF_Trans_5094	m_b	m_h	0	9.09131	-9.09	0	PBP/GOBP family	ODORANT BINDING PROTEIN-RELATED	PBPRP-5; Flags: Precursor [Drosophila melanogaster]	0
HF_Trans_5094	f_h	m_h	9.54876	9.09131	0.46	1.09e-52	PBP/GOBP family	ODORANT BINDING PROTEIN-RELATED	PBPRP-5; Flags: Precursor [Drosophila melanogaster]	0
HF_Trans_5094	f_h	m_b	9.54876	0	9.55	0	PBP/GOBP family	ODORANT BINDING PROTEIN-RELATED	PBPRP-5; Flags: Precursor [Drosophila melanogaster]	0
HF_Trans_5095	f_b	f_h	0	8.7316	-8.73	0	PBP/GOBP family	ODORANT BINDING PROTEIN-RELATED	PBPRP-5; Flags: Precursor [Drosophila melanogaster]	0
HF_Trans_5095	f_b	m_h	0	7.88781	-7.89	0	PBP/GOBP family	ODORANT BINDING PROTEIN-RELATED	PBPRP-5; Flags: Precursor [Drosophila melanogaster]	0
HF_Trans_5095	m_b	m_h	0.707525	7.88781	-7.18	0	PBP/GOBP family	ODORANT BINDING PROTEIN-RELATED	PBPRP-5; Flags: Precursor [Drosophila melanogaster]	0
HF_Trans_5095	f_h	m_h	8.7316	7.88781	0.84	4.3e-108	PBP/GOBP family	ODORANT BINDING PROTEIN-RELATED	PBPRP-5; Flags: Precursor [Drosophila melanogaster]	0
HF_Trans_5095	f_h	m_b	8.7316	0.707525	8.02	0	PBP/GOBP family	ODORANT BINDING PROTEIN-RELATED	PBPRP-5; Flags: Precursor [Drosophila melanogaster]	0
HF_Trans_5102	f_h	m_b	0	2.01757	-2.02	3.65e-10	PBP/GOBP family	GEO07291P1-RELATED	General odorant-binding protein 99a; Flags: Precursor [Drosophila melanogaster]	0
HF_Trans_5102	f_h	m_h	0	1.27798	-1.28	0.000152248	PBP/GOBP family	GEO07291P1-RELATED	General odorant-binding protein 99a; Flags: Precursor [Drosophila melanogaster]	0
HF_Trans_5102	m_b	m_h	2.01757	1.27798	0.74	0.00436189	PBP/GOBP family	GEO07291P1-RELATED	General odorant-binding protein 99a; Flags: Precursor [Drosophila melanogaster]	0
HF_Trans_5102	f_b	f_h	1.33685	0	1.34	6.32e-05	PBP/GOBP family	GEO07291P1-RELATED	General odorant-binding protein 99a; Flags: Precursor [Drosophila melanogaster]	0
HF_Trans_5676	f_b	m_h	0	2.60407	-2.6	1.17e-16	PBP/GOBP family	ODORANT BINDING PROTEIN-RELATED	General odorant-binding protein 56h; Flags: Precursor [Drosophila melanogaster]	0
HF_Trans_5676	m_b	m_h	0	2.60407	-2.6	1.2e-16	PBP/GOBP family	ODORANT BINDING PROTEIN-RELATED	General odorant-binding protein 56h; Flags: Precursor [Drosophila melanogaster]	0
HF_Trans_5676	f_b	f_h	0	1.67491	-1.67	4.41e-06	PBP/GOBP family	ODORANT BINDING PROTEIN-RELATED	General odorant-binding protein 56h; Flags: Precursor [Drosophila melanogaster]	0
HF_Trans_5676	f_h	m_h	1.67491	2.60407	-0.93	0.00154672	PBP/GOBP family	ODORANT BINDING PROTEIN-RELATED	General odorant-binding protein 56h; Flags: Precursor [Drosophila melanogaster]	0
HF_Trans_5676	f_h	m_b	1.67491	0	1.67	2.32e-06	PBP/GOBP family	ODORANT BINDING PROTEIN-RELATED	General odorant-binding protein 56h; Flags: Precursor [Drosophila melanogaster]	0
HF_Trans_577	f_b	f_h	0	5.92469	-5.92	4.06e-167	PBP/GOBP family	GEO08224P1-RELATED	General odorant-binding protein 56d; Flags: Precursor [Drosophila melanogaster]	0
HF_Trans_577	f_b	m_h	0	4.36534	-4.37	2.47e-63	PBP/GOBP family	GEO08224P1-RELATED	General odorant-binding protein 56d; Flags: Precursor [Drosophila melanogaster]	0
HF_Trans_577	m_b	m_h	0.560715	4.36534	-3.8	1.74e-55	PBP/GOBP family	GEO08224P1-RELATED	General odorant-binding protein 56d; Flags: Precursor [Drosophila melanogaster]	0
HF_Trans_577	f_h	m_h	5.92469	4.36534	1.56	7.13e-49	PBP/GOBP family	GEO08224P1-RELATED	General odorant-binding protein 56d; Flags: Precursor [Drosophila melanogaster]	0
HF_Trans_577	f_h	m_b	5.92469	0.560715	5.36	1.27e-173	PBP/GOBP family	GEO08224P1-RELATED	General odorant-binding protein 56d; Flags: Precursor [Drosophila melanogaster]	0
HF_Trans_6752	f_b	m_h	0	1.20477	-1.2	0.000112942	PBP/GOBP family	ODORANT BINDING PROTEIN-RELATED	PBPRP-2; Flags: Precursor [Drosophila melanogaster]	0
HF_Trans_6752	m_b	m_h	0	1.20477	-1.2	0.000126084	PBP/GOBP family	ODORANT BINDING PROTEIN-RELATED	PBPRP-2; Flags: Precursor [Drosophila melanogaster]	0
HF_Trans_7363	m_b	m_h	0	5.11011	-5.11	8.03e-110	PBP/GOBP family	ODORANT BINDING PROTEIN-RELATED	General odorant-binding protein 56h; Flags: Precursor [Drosophila melanogaster]	0
HF_Trans_7363	f_b	m_h	0	5.11011	-5.11	8.03e-107	PBP/GOBP family	ODORANT BINDING PROTEIN-RELATED	General odorant-binding protein 56h; Flags: Precursor [Drosophila melanogaster]	0
HF_Trans_7363	f_b	f_h	0	3.8504	-3.85	1.63e-37	PBP/GOBP family	ODORANT BINDING PROTEIN-RELATED	General odorant-binding protein 56h; Flags: Precursor [Drosophila melanogaster]	0
HF_Trans_7363	f_h	m_h	3.8504	5.11011	-1.26	8.72e-21	PBP/GOBP family	ODORANT BINDING PROTEIN-RELATED	General odorant-binding protein 56h; Flags: Precursor [Drosophila melanogaster]	0
HF_Trans_7363	f_h	m_b	3.8504	0	3.85	1.07e-38	PBP/GOBP family	ODORANT BINDING PROTEIN-RELATED	General odorant-binding protein 56h; Flags: Precursor [Drosophila melanogaster]	0
HF_Trans_7975	f_b	m_h	7.3685	10.1386	-2.77	0	PBP/GOBP family	GENERAL ODORANT-BINDING PROTEIN 19D-RELATED	PBPRP-2; Flags: Precursor [Drosophila melanogaster]	0
HF_Trans_7975	f_b	f_h	7.3685	10.0546	-2.69	0	PBP/GOBP family	GENERAL ODORANT-BINDING PROTEIN 19D-RELATED	PBPRP-2; Flags: Precursor [Drosophila melanogaster]	0
HF_Trans_7975	m_b	m_h	8.65884	10.1386	-1.48	0	PBP/GOBP family	GENERAL ODORANT-BINDING PROTEIN 19D-RELATED	PBPRP-2; Flags: Precursor [Drosophila melanogaster]	0
HF_Trans_7975	f_b	m_b	7.3685	8.65884	-1.29	6.09e-187	PBP/GOBP family	GENERAL ODORANT-BINDING PROTEIN 19D-RELATED	PBPRP-2; Flags: Precursor [Drosophila melanogaster]	0
HF_Trans_7975	f_h	m_h	10.0546	10.1386	-0.08	8.84e-05	PBP/GOBP family	GENERAL ODORANT-BINDING PROTEIN 19D-RELATED	PBPRP-2; Flags: Precursor [Drosophila melanogaster]	0
HF_Trans_7975	f_h	m_b	10.0546	8.65884	1.4	0	PBP/GOBP family	GENERAL ODORANT-BINDING PROTEIN 19D-RELATED	PBPRP-2; Flags: Precursor [Drosophila melanogaster]	0
HF_Trans_8159	f_b	m_h	0	2.70332	-2.7	1.57e-17	PBP/GOBP family	ODORANT BINDING PROTEIN-RELATED	General odorant-binding protein 56h; Flags: Precursor [Drosophila melanogaster]	0
HF_Trans_8159	f_b	f_h	0	2.05693	-2.06	2.68e-09	PBP/GOBP family	ODORANT BINDING PROTEIN-RELATED	General odorant-binding protein 56h; Flags: Precursor [Drosophila melanogaster]	0
HF_Trans_8159	m_b	m_h	1.07519	2.70332	-1.63	1.64e-08	PBP/GOBP family	ODORANT BINDING PROTEIN-RELATED	General odorant-binding protein 56h; Flags: Precursor [Drosophila melanogaster]	0
HF_Trans_8159	f_h	m_h	2.05693	2.70332	-0.65	0.0332246	PBP/GOBP family	ODORANT BINDING PROTEIN-RELATED	General odorant-binding protein 56h; Flags: Precursor [Drosophila melanogaster]	0
HF_Trans_8159	f_h	m_b	2.05693	1.07519	0.98	0.00332367	PBP/GOBP family	ODORANT BINDING PROTEIN-RELATED	General odorant-binding protein 56h; Flags: Precursor [Drosophila melanogaster]	0
HF_Trans_9170	m_b	m_h	0.50284	9.64111	-9.14	0	PBP/GOBP family	GENERAL ODORANT-BINDING PROTEIN LUSH	General odorant-binding protein lush; Flags: Precursor [Drosophila melanogaster]	0
HF_Trans_9170	f_b	m_h	0.559737	9.64111	-9.08	0	PBP/GOBP family	GENERAL ODORANT-BINDING PROTEIN LUSH	General odorant-binding protein lush; Flags: Precursor [Drosophila melanogaster]	0
HF_Trans_9170	f_b	f_h	0.559737	9.42506	-8.87	0	PBP/GOBP family	GENERAL ODORANT-BINDING PROTEIN LUSH	General odorant-binding protein lush; Flags: Precursor [Drosophila melanogaster]	0
HF_Trans_9170	f_h	m_h	9.42506	9.64111	-0.22	1.13e-16	PBP/GOBP family	GENERAL ODORANT-BINDING PROTEIN LUSH	General odorant-binding protein lush; Flags: Precursor [Drosophila melanogaster]	0
HF_Trans_9170	f_h	m_b	9.42506	0.50284	8.92	0	PBP/GOBP family	GENERAL ODORANT-BINDING PROTEIN LUSH	General odorant-binding protein lush; Flags: Precursor [Drosophila melanogaster]	0
HF_Trans_9619	f_b	m_h	0	9.20233	-9.2	0	PBP/GOBP family	GENERAL ODORANT-BINDING PROTEIN 83A-RELATED	PBPRP-1; Flags: Precursor [Drosophila melanogaster]	0
HF_Trans_9619	m_b	m_h	0	9.20233	-9.2	0	PBP/GOBP family	GENERAL ODORANT-BINDING PROTEIN 83A-RELATED	PBPRP-1; Flags: Precursor [Drosophila melanogaster]	0
HF_Trans_9619	f_b	f_h	0	8.614	-8.61	0	PBP/GOBP family	GENERAL ODORANT-BINDING PROTEIN 83A-RELATED	PBPRP-1; Flags: Precursor [Drosophila melanogaster]	0
HF_Trans_9619	f_h	m_h	8.614	9.20233	-0.59	5.02e-79	PBP/GOBP family	GENERAL ODORANT-BINDING PROTEIN 83A-RELATED	PBPRP-1; Flags: Precursor [Drosophila melanogaster]	0
HF_Trans_9619	f_h	m_b	8.614	0	8.61	0	PBP/GOBP family	GENERAL ODORANT-BINDING PROTEIN 83A-RELATED	PBPRP-1; Flags: Precursor [Drosophila melanogaster]	0
HF_Trans_9620	f_b	m_h	0	8.58207	-8.58	0	PBP/GOBP family	#N/A	PBPRP-1; Flags: Precursor [Drosophila melanogaster]	0
HF_Trans_9620	m_b	m_h	0	8.58207	-8.58	0	PBP/GOBP family	#N/A	PBPRP-1; Flags: Precursor [Drosophila melanogaster]	0
HF_Trans_9620	f_b	f_h	0	8.34683	-8.35	0	PBP/GOBP family	#N/A	PBPRP-1; Flags: Precursor [Drosophila melanogaster]	0
HF_Trans_9620	f_h	m_h	8.34683	8.58207	-0.24	4.33e-11	PBP/GOBP family	#N/A	PBPRP-1; Flags: Precursor [Drosophila melanogaster]	0
HF_Trans_9620	f_h	m_b	8.34683	0	8.35	0	PBP/GOBP family	#N/A	PBPRP-1; Flags: Precursor [Drosophila melanogaster]	0
HF_Trans_996	f_b	m_h	0	9.60253	-9.6	0	PBP/GOBP family	ODORANT BINDING PROTEIN-RELATED	PBPRP-5; Flags: Precursor [Drosophila melanogaster]	0
HF_Trans_996	m_b	m_h	0	9.60253	-9.6	0	PBP/GOBP family	ODORANT BINDING PROTEIN-RELATED	PBPRP-5; Flags: Precursor [Drosophila melanogaster]	0
HF_Trans_996	f_b	f_h	0	9.19378	-9.19	0	PBP/GOBP family	ODORANT BINDING PROTEIN-RELATED	PBPRP-5; Flags: Precursor [Drosophila melanogaster]	0
HF_Trans_996	f_h	m_h	9.19378	9.60253	-0.41	9.51e-51	PBP/GOBP family	ODORANT BINDING PROTEIN-RELATED	PBPRP-5; Flags: Precursor [Drosophila melanogaster]	0
HF_Trans_996	f_h	m_b	9.19378	0	9.19	0	PBP/GOBP family	ODORANT BINDING PROTEIN-RELATED	PBPRP-5; Flags: Precursor [Drosophila melanogaster]	0
HF_Trans_997	f_b	f_h	0	1.76001	-1.76	1.16e-06	PBP/GOBP family	GENERAL ODORANT-BINDING PROTEIN 19D-RELATED	PBPRP-5; Flags: Precursor [Drosophila melanogaster]	0
HF_Trans_997	f_b	m_h	0	1.45733	-1.46	4.27e-06	PBP/GOBP family	GENERAL ODORANT-BINDING PROTEIN 19D-RELATED	PBPRP-5; Flags: Precursor [Drosophila melanogaster]	0
HF_Trans_997	m_b	m_h	0	1.45733	-1.46	4.63e-06	PBP/GOBP family	GENERAL ODORANT-BINDING PROTEIN 19D-RELATED	PBPRP-5; Flags: Precursor [Drosophila melanogaster]	0
HF_Trans_997	f_h	m_b	1.76001	0	1.76	6.09e-07	PBP/GOBP family	GENERAL ODORANT-BINDING PROTEIN 19D-RELATED	PBPRP-5; Flags: Precursor [Drosophila melanogaster]	0

## Sheet: CSP-DGE
Gene	sample_A	sample_B	log2.exprA.	log2.exprB.	logFC	FDR	PFAM	PANTHER	SwissProt.Top.BLAST	Pathway
HF_Trans_2025	f_b	f_h	1.67129	2.99964	-1.33	5.05e-06	Insect pheromone-binding family, A10/OS-D	CHEMOSENSORY PROTEIN-RELATED	PEBmelIII; Flags: Precursor [Drosophila melanogaster]	0
HF_Trans_2025	f_b	m_b	1.67129	0	1.67	7.24e-07	Insect pheromone-binding family, A10/OS-D	CHEMOSENSORY PROTEIN-RELATED	PEBmelIII; Flags: Precursor [Drosophila melanogaster]	0
HF_Trans_2025	f_h	m_b	2.99964	0	3	6.15e-20	Insect pheromone-binding family, A10/OS-D	CHEMOSENSORY PROTEIN-RELATED	PEBmelIII; Flags: Precursor [Drosophila melanogaster]	0
HF_Trans_2025	f_h	m_h	2.99964	2.13816	0.86	0.00181131	Insect pheromone-binding family, A10/OS-D	CHEMOSENSORY PROTEIN-RELATED	PEBmelIII; Flags: Precursor [Drosophila melanogaster]	0
HF_Trans_2025	m_b	m_h	0	2.13816	-2.14	6.86e-11	Insect pheromone-binding family, A10/OS-D	CHEMOSENSORY PROTEIN-RELATED	PEBmelIII; Flags: Precursor [Drosophila melanogaster]	0
HF_Trans_2840	f_b	f_h	12.028	15.7736	-3.75	0	Insect pheromone-binding family, A10/OS-D	CHEMOSENSORY PROTEIN-RELATED	PEBmelIII; Flags: Precursor [Drosophila melanogaster]	0
HF_Trans_2840	f_b	m_b	12.028	12.8534	-0.83	0	Insect pheromone-binding family, A10/OS-D	CHEMOSENSORY PROTEIN-RELATED	PEBmelIII; Flags: Precursor [Drosophila melanogaster]	0
HF_Trans_2840	f_b	m_h	12.028	15.4455	-3.42	0	Insect pheromone-binding family, A10/OS-D	CHEMOSENSORY PROTEIN-RELATED	PEBmelIII; Flags: Precursor [Drosophila melanogaster]	0
HF_Trans_2840	f_h	m_b	15.7736	12.8534	2.92	0	Insect pheromone-binding family, A10/OS-D	CHEMOSENSORY PROTEIN-RELATED	PEBmelIII; Flags: Precursor [Drosophila melanogaster]	0
HF_Trans_2840	f_h	m_h	15.7736	15.4455	0.33	8.33e-99	Insect pheromone-binding family, A10/OS-D	CHEMOSENSORY PROTEIN-RELATED	PEBmelIII; Flags: Precursor [Drosophila melanogaster]	0
HF_Trans_2840	m_b	m_h	12.8534	15.4455	-2.59	0	Insect pheromone-binding family, A10/OS-D	CHEMOSENSORY PROTEIN-RELATED	PEBmelIII; Flags: Precursor [Drosophila melanogaster]	0
HF_Trans_3303	f_b	f_h	5.97124	11.016	-5.04	0	Insect pheromone-binding family, A10/OS-D	EJACULATORY BULB-SPECIFIC PROTEIN 3	PEBmelIII; Flags: Precursor [Drosophila melanogaster]	0
HF_Trans_3303	f_b	m_b	5.97124	7.06626	-1.1	4.86e-49	Insect pheromone-binding family, A10/OS-D	EJACULATORY BULB-SPECIFIC PROTEIN 3	PEBmelIII; Flags: Precursor [Drosophila melanogaster]	0
HF_Trans_3303	f_b	m_h	5.97124	11.1469	-5.18	0	Insect pheromone-binding family, A10/OS-D	EJACULATORY BULB-SPECIFIC PROTEIN 3	PEBmelIII; Flags: Precursor [Drosophila melanogaster]	0
HF_Trans_3303	f_h	m_b	11.016	7.06626	3.95	0	Insect pheromone-binding family, A10/OS-D	EJACULATORY BULB-SPECIFIC PROTEIN 3	PEBmelIII; Flags: Precursor [Drosophila melanogaster]	0
HF_Trans_3303	f_h	m_h	11.016	11.1469	-0.13	6.1e-13	Insect pheromone-binding family, A10/OS-D	EJACULATORY BULB-SPECIFIC PROTEIN 3	PEBmelIII; Flags: Precursor [Drosophila melanogaster]	0
HF_Trans_3303	m_b	m_h	7.06626	11.1469	-4.08	0	Insect pheromone-binding family, A10/OS-D	EJACULATORY BULB-SPECIFIC PROTEIN 3	PEBmelIII; Flags: Precursor [Drosophila melanogaster]	0
HF_Trans_5254	f_b	f_h	9.1834	11.6789	-2.5	0	Insect pheromone-binding family, A10/OS-D	EJACULATORY BULB-SPECIFIC PROTEIN 3	PEBmelIII; Flags: Precursor [Drosophila melanogaster]	0
HF_Trans_5254	f_b	m_b	9.1834	9.54866	-0.37	9.15e-19	Insect pheromone-binding family, A10/OS-D	EJACULATORY BULB-SPECIFIC PROTEIN 3	PEBmelIII; Flags: Precursor [Drosophila melanogaster]	0
HF_Trans_5254	f_b	m_h	9.1834	11.903	-2.72	0	Insect pheromone-binding family, A10/OS-D	EJACULATORY BULB-SPECIFIC PROTEIN 3	PEBmelIII; Flags: Precursor [Drosophila melanogaster]	0
HF_Trans_5254	f_h	m_b	11.6789	9.54866	2.13	0	Insect pheromone-binding family, A10/OS-D	EJACULATORY BULB-SPECIFIC PROTEIN 3	PEBmelIII; Flags: Precursor [Drosophila melanogaster]	0
HF_Trans_5254	f_h	m_h	11.6789	11.903	-0.22	1.07e-40	Insect pheromone-binding family, A10/OS-D	EJACULATORY BULB-SPECIFIC PROTEIN 3	PEBmelIII; Flags: Precursor [Drosophila melanogaster]	0
HF_Trans_5254	m_b	m_h	9.54866	11.903	-2.35	0	Insect pheromone-binding family, A10/OS-D	EJACULATORY BULB-SPECIFIC PROTEIN 3	PEBmelIII; Flags: Precursor [Drosophila melanogaster]	0
HF_Trans_786	f_b	m_b	2.27113	3.85559	-1.58	1.96e-12	Insect pheromone-binding family, A10/OS-D	CHEMOSENSORY PROTEIN-RELATED	PEBmelIII; Flags: Precursor [Drosophila melanogaster]	0
HF_Trans_786	f_b	m_h	2.27113	0.922198	1.35	7.56e-06	Insect pheromone-binding family, A10/OS-D	CHEMOSENSORY PROTEIN-RELATED	PEBmelIII; Flags: Precursor [Drosophila melanogaster]	0
HF_Trans_786	f_h	m_b	1.70752	3.85559	-2.15	5.63e-21	Insect pheromone-binding family, A10/OS-D	CHEMOSENSORY PROTEIN-RELATED	PEBmelIII; Flags: Precursor [Drosophila melanogaster]	0
HF_Trans_786	f_h	m_h	1.70752	0.922198	0.79	0.0378186	Insect pheromone-binding family, A10/OS-D	CHEMOSENSORY PROTEIN-RELATED	PEBmelIII; Flags: Precursor [Drosophila melanogaster]	0
HF_Trans_786	m_b	m_h	3.85559	0.922198	2.93	6.95e-39	Insect pheromone-binding family, A10/OS-D	CHEMOSENSORY PROTEIN-RELATED	PEBmelIII; Flags: Precursor [Drosophila melanogaster]	0

## Sheet: OR-DGE
Gene	sample_A	sample_B	log2.exprA.	log2.exprB.	logFC	FDR	PFAM	PANTHER	SwissProt.Top.BLAST	Pathway
HF_Trans_10674	f_b	f_h	0	1.10635	-1.11	0.00321956	7tm Odorant receptor	ODORANT RECEPTOR	Odorant receptor 33a [Drosophila melanogaster]	0
HF_Trans_10674	f_b	m_h	0	1.51096	-1.51	1.13e-06	7tm Odorant receptor	ODORANT RECEPTOR	Odorant receptor 33a [Drosophila melanogaster]	0
HF_Trans_10674	m_b	m_h	0.348232	1.51096	-1.16	0.00253454	7tm Odorant receptor	ODORANT RECEPTOR	Odorant receptor 33a [Drosophila melanogaster]	0
HF_Trans_11024	f_b	f_h	0	8.72339	-8.72	0	7tm Odorant receptor	ODORANT RECEPTOR CORECEPTOR	Odorant receptor 83b [Drosophila melanogaster]	0
HF_Trans_11024	f_h	m_b	8.72339	0	8.72	0	7tm Odorant receptor	ODORANT RECEPTOR CORECEPTOR	Odorant receptor 83b [Drosophila melanogaster]	0
HF_Trans_11024	f_b	m_h	0	8.99376	-8.99	0	7tm Odorant receptor	ODORANT RECEPTOR CORECEPTOR	Odorant receptor 83b [Drosophila melanogaster]	0
HF_Trans_11024	f_h	m_h	8.72339	8.99376	-0.27	1.29e-17	7tm Odorant receptor	ODORANT RECEPTOR CORECEPTOR	Odorant receptor 83b [Drosophila melanogaster]	0
HF_Trans_11024	m_b	m_h	0	8.99376	-8.99	0	7tm Odorant receptor	ODORANT RECEPTOR CORECEPTOR	Odorant receptor 83b [Drosophila melanogaster]	0
HF_Trans_1107	f_b	f_h	0	2.8496	-2.85	1.41e-17	7tm Odorant receptor	ODORANT RECEPTOR	Putative odorant receptor 85d [Drosophila melanogaster]	0
HF_Trans_1107	f_h	m_b	2.8496	0	2.85	7.37e-18	7tm Odorant receptor	ODORANT RECEPTOR	Putative odorant receptor 85d [Drosophila melanogaster]	0
HF_Trans_1107	f_b	m_h	0	2.76617	-2.77	1.08e-18	7tm Odorant receptor	ODORANT RECEPTOR	Putative odorant receptor 85d [Drosophila melanogaster]	0
HF_Trans_1107	m_b	m_h	0	2.76617	-2.77	5.71e-19	7tm Odorant receptor	ODORANT RECEPTOR	Putative odorant receptor 85d [Drosophila melanogaster]	0
HF_Trans_1114	f_b	f_h	0	2.11437	-2.11	2.68e-09	7tm Odorant receptor	ODORANT RECEPTOR	Odorant receptor 30a [Drosophila melanogaster]	0
HF_Trans_1114	f_h	m_b	2.11437	0	2.11	1.42e-09	7tm Odorant receptor	ODORANT RECEPTOR	Odorant receptor 30a [Drosophila melanogaster]	0
HF_Trans_1114	f_b	m_h	0	1.93055	-1.93	7.39e-10	7tm Odorant receptor	ODORANT RECEPTOR	Odorant receptor 30a [Drosophila melanogaster]	0
HF_Trans_1114	m_b	m_h	0	1.93055	-1.93	7.73e-10	7tm Odorant receptor	ODORANT RECEPTOR	Odorant receptor 30a [Drosophila melanogaster]	0
HF_Trans_11241	f_b	f_h	0	1.15445	-1.15	0.000871659	7tm Odorant receptor	ODORANT RECEPTOR	Odorant receptor 85b [Drosophila melanogaster]	0
HF_Trans_11241	f_h	m_b	1.15445	0	1.15	0.000468665	7tm Odorant receptor	ODORANT RECEPTOR	Odorant receptor 85b [Drosophila melanogaster]	0
HF_Trans_11241	f_b	m_h	0	1.41738	-1.42	4.27e-06	7tm Odorant receptor	ODORANT RECEPTOR	Odorant receptor 85b [Drosophila melanogaster]	0
HF_Trans_11241	m_b	m_h	0	1.41738	-1.42	4.63e-06	7tm Odorant receptor	ODORANT RECEPTOR	Odorant receptor 85b [Drosophila melanogaster]	0
HF_Trans_11609	f_b	f_h	0	6.02795	-6.03	8.79e-180	7tm Odorant receptor	ODORANT RECEPTOR	Odorant receptor 85b [Drosophila melanogaster]	0
HF_Trans_11609	f_h	m_b	6.02795	0	6.03	8.3e-185	7tm Odorant receptor	ODORANT RECEPTOR	Odorant receptor 85b [Drosophila melanogaster]	0
HF_Trans_11609	f_b	m_h	0	6.30126	-6.3	1.12e-246	7tm Odorant receptor	ODORANT RECEPTOR	Odorant receptor 85b [Drosophila melanogaster]	0
HF_Trans_11609	f_h	m_h	6.02795	6.30126	-0.27	0.000509498	7tm Odorant receptor	ODORANT RECEPTOR	Odorant receptor 85b [Drosophila melanogaster]	0
HF_Trans_11609	m_b	m_h	0	6.30126	-6.3	1.05e-251	7tm Odorant receptor	ODORANT RECEPTOR	Odorant receptor 85b [Drosophila melanogaster]	0
HF_Trans_11610	f_b	f_h	0	1.38073	-1.38	0.000234472	7tm Odorant receptor	#N/A	Odorant receptor 85b [Drosophila melanogaster]	0
HF_Trans_11610	f_h	m_b	1.38073	0	1.38	0.00012583	7tm Odorant receptor	#N/A	Odorant receptor 85b [Drosophila melanogaster]	0
HF_Trans_11610	f_b	m_h	0	2.01042	-2.01	3.24e-09	7tm Odorant receptor	#N/A	Odorant receptor 85b [Drosophila melanogaster]	0
HF_Trans_11610	m_b	m_h	0	2.01042	-2.01	1.99e-10	7tm Odorant receptor	#N/A	Odorant receptor 85b [Drosophila melanogaster]	0
HF_Trans_11867	f_b	f_h	0	6.50209	-6.5	3.72e-250	7tm Odorant receptor	ODORANT RECEPTOR	Odorant receptor 42a [Drosophila melanogaster]	0
HF_Trans_11867	f_h	m_b	6.50209	0.138814	6.36	4.62e-258	7tm Odorant receptor	ODORANT RECEPTOR	Odorant receptor 42a [Drosophila melanogaster]	0
HF_Trans_11867	f_b	m_h	0	6.47802	-6.48	4.4e-278	7tm Odorant receptor	ODORANT RECEPTOR	Odorant receptor 42a [Drosophila melanogaster]	0
HF_Trans_11867	m_b	m_h	0.138814	6.47802	-6.34	2.55e-280	7tm Odorant receptor	ODORANT RECEPTOR	Odorant receptor 42a [Drosophila melanogaster]	0
HF_Trans_1310	f_b	f_h	0.172488	2.69488	-2.52	1.08e-12	7tm Odorant receptor	ODORANT RECEPTOR	Odorant receptor 30a [Drosophila melanogaster]	0
HF_Trans_1310	f_h	m_b	2.69488	0	2.69	8.85e-16	7tm Odorant receptor	ODORANT RECEPTOR	Odorant receptor 30a [Drosophila melanogaster]	0
HF_Trans_1310	f_b	m_h	0.172488	2.46284	-2.29	2.96e-12	7tm Odorant receptor	ODORANT RECEPTOR	Odorant receptor 30a [Drosophila melanogaster]	0
HF_Trans_1310	m_b	m_h	0	2.46284	-2.46	1.28e-14	7tm Odorant receptor	ODORANT RECEPTOR	Odorant receptor 30a [Drosophila melanogaster]	0
HF_Trans_14175	f_b	f_h	0	4.02919	-4.03	3.55e-43	7tm Odorant receptor	ODORANT RECEPTOR 67D-RELATED	Odorant receptor 67d [Drosophila melanogaster]	0
HF_Trans_14175	f_h	m_b	4.02919	0	4.03	2.35e-44	7tm Odorant receptor	ODORANT RECEPTOR 67D-RELATED	Odorant receptor 67d [Drosophila melanogaster]	0
HF_Trans_14175	f_b	m_h	0	4.99973	-5	6.54e-100	7tm Odorant receptor	ODORANT RECEPTOR 67D-RELATED	Odorant receptor 67d [Drosophila melanogaster]	0
HF_Trans_14175	f_h	m_h	4.02919	4.99973	-0.97	4.34e-13	7tm Odorant receptor	ODORANT RECEPTOR 67D-RELATED	Odorant receptor 67d [Drosophila melanogaster]	0
HF_Trans_14175	m_b	m_h	0	4.99973	-5	2.18e-101	7tm Odorant receptor	ODORANT RECEPTOR 67D-RELATED	Odorant receptor 67d [Drosophila melanogaster]	0
HF_Trans_14186	f_b	f_h	0	6.37205	-6.37	1.6e-228	7tm Odorant receptor	ODORANT RECEPTOR 67D-RELATED	Odorant receptor 67d [Drosophila melanogaster]	0
HF_Trans_14186	f_h	m_b	6.37205	0	6.37	2.86e-235	7tm Odorant receptor	ODORANT RECEPTOR 67D-RELATED	Odorant receptor 67d [Drosophila melanogaster]	0
HF_Trans_14186	f_b	m_h	0	6.68337	-6.68	3.6651765871087e-319	7tm Odorant receptor	ODORANT RECEPTOR 67D-RELATED	Odorant receptor 67d [Drosophila melanogaster]	0
HF_Trans_14186	f_h	m_h	6.37205	6.68337	-0.31	6.39e-06	7tm Odorant receptor	ODORANT RECEPTOR 67D-RELATED	Odorant receptor 67d [Drosophila melanogaster]	0
HF_Trans_14186	m_b	m_h	0	6.68337	-6.68	0	7tm Odorant receptor	ODORANT RECEPTOR 67D-RELATED	Odorant receptor 67d [Drosophila melanogaster]	0
HF_Trans_14559	f_b	f_h	0	4.21101	-4.21	7.81e-49	7tm Odorant receptor	ODORANT RECEPTOR	Odorant receptor 49a [Drosophila melanogaster]	0
HF_Trans_14559	f_h	m_b	4.21101	0.138814	4.07	6.61e-51	7tm Odorant receptor	ODORANT RECEPTOR	Odorant receptor 49a [Drosophila melanogaster]	0
HF_Trans_14559	f_b	m_h	0	4.66124	-4.66	7.35e-78	7tm Odorant receptor	ODORANT RECEPTOR	Odorant receptor 49a [Drosophila melanogaster]	0
HF_Trans_14559	f_h	m_h	4.21101	4.66124	-0.45	0.00178955	7tm Odorant receptor	ODORANT RECEPTOR	Odorant receptor 49a [Drosophila melanogaster]	0
HF_Trans_14559	m_b	m_h	0.138814	4.66124	-4.52	3.38e-76	7tm Odorant receptor	ODORANT RECEPTOR	Odorant receptor 49a [Drosophila melanogaster]	0
HF_Trans_1539	f_b	f_h	0	5.36149	-5.36	1.98e-112	7tm Odorant receptor	ODORANT RECEPTOR	Odorant receptor 1a [Drosophila melanogaster]	0
HF_Trans_1539	f_h	m_b	5.36149	0	5.36	1.05e-115	7tm Odorant receptor	ODORANT RECEPTOR	Odorant receptor 1a [Drosophila melanogaster]	0
HF_Trans_1539	f_b	m_h	0	5.64261	-5.64	6.13e-155	7tm Odorant receptor	ODORANT RECEPTOR	Odorant receptor 1a [Drosophila melanogaster]	0
HF_Trans_1539	f_h	m_h	5.36149	5.64261	-0.28	0.00428591	7tm Odorant receptor	ODORANT RECEPTOR	Odorant receptor 1a [Drosophila melanogaster]	0
HF_Trans_1539	m_b	m_h	0	5.64261	-5.64	4.5e-160	7tm Odorant receptor	ODORANT RECEPTOR	Odorant receptor 1a [Drosophila melanogaster]	0
HF_Trans_1540	f_b	m_h	0	1.15769	-1.16	0.000112942	7tm Odorant receptor	ODORANT RECEPTOR	Odorant receptor 1a [Drosophila melanogaster]	0
HF_Trans_1540	f_h	m_h	0	1.15769	-1.16	0.000536782	7tm Odorant receptor	ODORANT RECEPTOR	Odorant receptor 1a [Drosophila melanogaster]	0
HF_Trans_1540	m_b	m_h	0	1.15769	-1.16	0.000126084	7tm Odorant receptor	ODORANT RECEPTOR	Odorant receptor 1a [Drosophila melanogaster]	0
HF_Trans_1854	f_b	f_h	0	3.32048	-3.32	1.32e-25	7tm Odorant receptor	ODORANT RECEPTOR	Odorant receptor 83a [Drosophila melanogaster]	0
HF_Trans_1854	f_h	m_b	3.32048	0	3.32	3.46e-26	7tm Odorant receptor	ODORANT RECEPTOR	Odorant receptor 83a [Drosophila melanogaster]	0
HF_Trans_1854	f_b	m_h	0	3.29968	-3.3	4.39e-28	7tm Odorant receptor	ODORANT RECEPTOR	Odorant receptor 83a [Drosophila melanogaster]	0
HF_Trans_1854	m_b	m_h	0	3.29968	-3.3	8.48e-30	7tm Odorant receptor	ODORANT RECEPTOR	Odorant receptor 83a [Drosophila melanogaster]	0
HF_Trans_1987	f_b	f_h	0	4.55526	-4.56	8.02e-63	7tm Odorant receptor	ODORANT RECEPTOR	Odorant receptor 2a [Drosophila melanogaster]	0
HF_Trans_1987	f_h	m_b	4.55526	0	4.56	6.69e-65	7tm Odorant receptor	ODORANT RECEPTOR	Odorant receptor 2a [Drosophila melanogaster]	0
HF_Trans_1987	f_b	m_h	0	4.51261	-4.51	2e-69	7tm Odorant receptor	ODORANT RECEPTOR	Odorant receptor 2a [Drosophila melanogaster]	0
HF_Trans_1987	m_b	m_h	0	4.51261	-4.51	7.91e-72	7tm Odorant receptor	ODORANT RECEPTOR	Odorant receptor 2a [Drosophila melanogaster]	0
HF_Trans_2146	f_b	f_h	0	5.27038	-5.27	2.54e-105	7tm Odorant receptor	ODORANT RECEPTOR	Odorant receptor 82a [Drosophila melanogaster]	0
HF_Trans_2146	f_h	m_b	5.27038	0.517024	4.75	3.51e-109	7tm Odorant receptor	ODORANT RECEPTOR	Odorant receptor 82a [Drosophila melanogaster]	0
HF_Trans_2146	f_b	m_h	0	5.35695	-5.36	4.87e-127	7tm Odorant receptor	ODORANT RECEPTOR	Odorant receptor 82a [Drosophila melanogaster]	0
HF_Trans_2146	m_b	m_h	0.517024	5.35695	-4.84	3.42e-123	7tm Odorant receptor	ODORANT RECEPTOR	Odorant receptor 82a [Drosophila melanogaster]	0
HF_Trans_22119	f_b	f_h	0	1.09559	-1.1	0.00321956	7tm Odorant receptor	ODORANT RECEPTOR 1A-RELATED	Odorant receptor 45a [Drosophila melanogaster]	0
HF_Trans_22119	f_h	m_b	1.09559	0	1.1	0.00173333	7tm Odorant receptor	ODORANT RECEPTOR 1A-RELATED	Odorant receptor 45a [Drosophila melanogaster]	0
HF_Trans_22119	f_h	m_h	1.09559	0	1.1	0.00296341	7tm Odorant receptor	ODORANT RECEPTOR 1A-RELATED	Odorant receptor 45a [Drosophila melanogaster]	0
HF_Trans_23090	f_b	f_h	0	4.19338	-4.19	3.08e-48	7tm Odorant receptor	ODORANT RECEPTOR	Odorant receptor 7a [Drosophila melanogaster]	0
HF_Trans_23090	f_h	m_b	4.19338	0.138814	4.05	2.61e-50	7tm Odorant receptor	ODORANT RECEPTOR	Odorant receptor 7a [Drosophila melanogaster]	0
HF_Trans_23090	f_b	m_h	0	4.03201	-4.03	4.64e-49	7tm Odorant receptor	ODORANT RECEPTOR	Odorant receptor 7a [Drosophila melanogaster]	0
HF_Trans_23090	m_b	m_h	0.138814	4.03201	-3.89	5.07e-47	7tm Odorant receptor	ODORANT RECEPTOR	Odorant receptor 7a [Drosophila melanogaster]	0
HF_Trans_23138	f_b	f_h	0.313826	4.0221	-3.71	2.53e-41	7tm Odorant receptor	ODORANT RECEPTOR 94A-RELATED	Odorant receptor 94b [Drosophila melanogaster]	0
HF_Trans_23138	f_h	m_b	4.0221	0	4.02	2.35e-44	7tm Odorant receptor	ODORANT RECEPTOR 94A-RELATED	Odorant receptor 94b [Drosophila melanogaster]	0
HF_Trans_23138	f_b	m_h	0.313826	4.00342	-3.69	2.72e-45	7tm Odorant receptor	ODORANT RECEPTOR 94A-RELATED	Odorant receptor 94b [Drosophila melanogaster]	0
HF_Trans_23138	m_b	m_h	0	4.00342	-4	5.64e-50	7tm Odorant receptor	ODORANT RECEPTOR 94A-RELATED	Odorant receptor 94b [Drosophila melanogaster]	0
HF_Trans_23208	f_b	f_h	0	4.8334	-4.83	2.1e-77	7tm Odorant receptor	ODORANT RECEPTOR	Odorant receptor 74a [Drosophila melanogaster]	0
HF_Trans_23208	f_h	m_b	4.8334	0	4.83	8.92e-80	7tm Odorant receptor	ODORANT RECEPTOR	Odorant receptor 74a [Drosophila melanogaster]	0
HF_Trans_23208	f_b	m_h	0	5.25354	-5.25	1.68e-117	7tm Odorant receptor	ODORANT RECEPTOR	Odorant receptor 74a [Drosophila melanogaster]	0
HF_Trans_23208	f_h	m_h	4.8334	5.25354	-0.42	0.000345852	7tm Odorant receptor	ODORANT RECEPTOR	Odorant receptor 74a [Drosophila melanogaster]	0
HF_Trans_23208	m_b	m_h	0	5.25354	-5.25	9.06e-121	7tm Odorant receptor	ODORANT RECEPTOR	Odorant receptor 74a [Drosophila melanogaster]	0
HF_Trans_2623	f_b	m_b	0.158337	1.49876	-1.34	0.00058419	7tm Odorant receptor	ODORANT RECEPTOR 13A-RELATED	Odorant receptor 74a [Drosophila melanogaster]	0
HF_Trans_2623	f_h	m_b	0.205393	1.49876	-1.29	0.000135626	7tm Odorant receptor	ODORANT RECEPTOR 13A-RELATED	Odorant receptor 74a [Drosophila melanogaster]	0
HF_Trans_2623	m_b	m_h	1.49876	0.153157	1.35	3.86e-06	7tm Odorant receptor	ODORANT RECEPTOR 13A-RELATED	Odorant receptor 74a [Drosophila melanogaster]	0
HF_Trans_3962	f_b	f_h	0	3.9297	-3.93	3.38e-40	7tm Odorant receptor	ODORANT RECEPTOR	Odorant receptor 10a [Drosophila melanogaster]	0
HF_Trans_3962	f_h	m_b	3.9297	0	3.93	4.43e-41	7tm Odorant receptor	ODORANT RECEPTOR	Odorant receptor 10a [Drosophila melanogaster]	0
HF_Trans_3962	f_b	m_h	0	4.09702	-4.1	1.12e-51	7tm Odorant receptor	ODORANT RECEPTOR	Odorant receptor 10a [Drosophila melanogaster]	0
HF_Trans_3962	m_b	m_h	0	4.09702	-4.1	8.74e-54	7tm Odorant receptor	ODORANT RECEPTOR	Odorant receptor 10a [Drosophila melanogaster]	0
HF_Trans_4020	f_b	f_h	2.08712	5.57222	-3.49	4.42e-92	7tm Odorant receptor	ODORANT RECEPTOR 83A	Putative odorant receptor 85e [Drosophila melanogaster]	0
HF_Trans_4020	f_b	m_b	2.08712	3.19676	-1.11	3.56e-05	7tm Odorant receptor	ODORANT RECEPTOR 83A	Putative odorant receptor 85e [Drosophila melanogaster]	0
HF_Trans_4020	f_h	m_b	5.57222	3.19676	2.38	3.24e-63	7tm Odorant receptor	ODORANT RECEPTOR 83A	Putative odorant receptor 85e [Drosophila melanogaster]	0
HF_Trans_4020	f_b	m_h	2.08712	5.66676	-3.58	9.48e-116	7tm Odorant receptor	ODORANT RECEPTOR 83A	Putative odorant receptor 85e [Drosophila melanogaster]	0
HF_Trans_4020	m_b	m_h	3.19676	5.66676	-2.47	5.44e-77	7tm Odorant receptor	ODORANT RECEPTOR 83A	Putative odorant receptor 85e [Drosophila melanogaster]	0
HF_Trans_4030	f_b	f_h	0.14274	5.72364	-5.58	1.41e-145	7tm Odorant receptor	ODORANT RECEPTOR 13A-RELATED	Odorant receptor 7a [Drosophila melanogaster]	0
HF_Trans_4030	f_h	m_b	5.72364	0.119024	5.6	3.85e-149	7tm Odorant receptor	ODORANT RECEPTOR 13A-RELATED	Odorant receptor 7a [Drosophila melanogaster]	0
HF_Trans_4030	f_b	m_h	0.14274	5.30998	-5.17	9.12e-119	7tm Odorant receptor	ODORANT RECEPTOR 13A-RELATED	Odorant receptor 7a [Drosophila melanogaster]	0
HF_Trans_4030	f_h	m_h	5.72364	5.30998	0.41	0.000120364	7tm Odorant receptor	ODORANT RECEPTOR 13A-RELATED	Odorant receptor 7a [Drosophila melanogaster]	0
HF_Trans_4030	m_b	m_h	0.119024	5.30998	-5.19	2.78e-126	7tm Odorant receptor	ODORANT RECEPTOR 13A-RELATED	Odorant receptor 7a [Drosophila melanogaster]	0
HF_Trans_4035	f_b	f_h	0	4.11428	-4.11	7.43e-46	7tm Odorant receptor	ODORANT RECEPTOR	Odorant receptor 85b [Drosophila melanogaster]	0
HF_Trans_4035	f_h	m_b	4.11428	0	4.11	2.48e-47	7tm Odorant receptor	ODORANT RECEPTOR	Odorant receptor 85b [Drosophila melanogaster]	0
HF_Trans_4035	f_b	m_h	0	3.86404	-3.86	4.21e-44	7tm Odorant receptor	ODORANT RECEPTOR	Odorant receptor 85b [Drosophila melanogaster]	0
HF_Trans_4035	m_b	m_h	0	3.86404	-3.86	1.06e-44	7tm Odorant receptor	ODORANT RECEPTOR	Odorant receptor 85b [Drosophila melanogaster]	0
HF_Trans_4731	f_b	f_h	0	3.39862	-3.4	8.51e-27	7tm Odorant receptor	ODORANT RECEPTOR 30A-RELATED	Odorant receptor 49b [Drosophila melanogaster]	0
HF_Trans_4731	f_h	m_b	3.39862	0.298658	3.1	5.16e-26	7tm Odorant receptor	ODORANT RECEPTOR 30A-RELATED	Odorant receptor 49b [Drosophila melanogaster]	0
HF_Trans_4731	f_b	m_h	0	2.78367	-2.78	2.85e-19	7tm Odorant receptor	ODORANT RECEPTOR 30A-RELATED	Odorant receptor 49b [Drosophila melanogaster]	0
HF_Trans_4731	f_h	m_h	3.39862	2.78367	0.61	0.012355	7tm Odorant receptor	ODORANT RECEPTOR 30A-RELATED	Odorant receptor 49b [Drosophila melanogaster]	0
HF_Trans_4731	m_b	m_h	0.298658	2.78367	-2.49	3.25e-17	7tm Odorant receptor	ODORANT RECEPTOR 30A-RELATED	Odorant receptor 49b [Drosophila melanogaster]	0
HF_Trans_4890	f_b	f_h	0	5.30404	-5.3	2.76e-108	7tm Odorant receptor	ODORANT RECEPTOR 10A-RELATED	Odorant receptor 63a [Drosophila melanogaster]	0
HF_Trans_4890	f_h	m_b	5.30404	0	5.3	1.49e-111	7tm Odorant receptor	ODORANT RECEPTOR 10A-RELATED	Odorant receptor 63a [Drosophila melanogaster]	0
HF_Trans_4890	f_b	m_h	0	5.22763	-5.23	5.76e-117	7tm Odorant receptor	ODORANT RECEPTOR 10A-RELATED	Odorant receptor 63a [Drosophila melanogaster]	0
HF_Trans_4890	m_b	m_h	0	5.22763	-5.23	9.73e-119	7tm Odorant receptor	ODORANT RECEPTOR 10A-RELATED	Odorant receptor 63a [Drosophila melanogaster]	0
HF_Trans_5105	f_b	f_h	0	4.61489	-4.61	8.39e-66	7tm Odorant receptor	ODORANT RECEPTOR	Odorant receptor 13a [Drosophila melanogaster]	0
HF_Trans_5105	f_h	m_b	4.61489	0.745022	3.87	2.96e-60	7tm Odorant receptor	ODORANT RECEPTOR	Odorant receptor 13a [Drosophila melanogaster]	0
HF_Trans_5105	f_b	m_h	0	4.81824	-4.82	1.5e-86	7tm Odorant receptor	ODORANT RECEPTOR	Odorant receptor 13a [Drosophila melanogaster]	0
HF_Trans_5105	m_b	m_h	0.745022	4.81824	-4.07	1.25e-76	7tm Odorant receptor	ODORANT RECEPTOR	Odorant receptor 13a [Drosophila melanogaster]	0
HF_Trans_5351	f_b	f_h	0	4.78272	-4.78	1.99e-74	7tm Odorant receptor	ODORANT RECEPTOR	Odorant receptor 49a [Drosophila melanogaster]	0
HF_Trans_5351	f_h	m_b	4.78272	0	4.78	8.42e-77	7tm Odorant receptor	ODORANT RECEPTOR	Odorant receptor 49a [Drosophila melanogaster]	0
HF_Trans_5351	f_b	m_h	0	4.88606	-4.89	1.75e-91	7tm Odorant receptor	ODORANT RECEPTOR	Odorant receptor 49a [Drosophila melanogaster]	0
HF_Trans_5351	m_b	m_h	0	4.88606	-4.89	3.33e-94	7tm Odorant receptor	ODORANT RECEPTOR	Odorant receptor 49a [Drosophila melanogaster]	0
HF_Trans_5358	f_b	f_h	0	4.68257	-4.68	4.48e-69	7tm Odorant receptor	ODORANT RECEPTOR	Odorant receptor 59a [Drosophila melanogaster]	0
HF_Trans_5358	f_h	m_b	4.68257	0	4.68	3.79e-71	7tm Odorant receptor	ODORANT RECEPTOR	Odorant receptor 59a [Drosophila melanogaster]	0
HF_Trans_5358	f_b	m_h	0	4.88787	-4.89	1.75e-91	7tm Odorant receptor	ODORANT RECEPTOR	Odorant receptor 59a [Drosophila melanogaster]	0
HF_Trans_5358	m_b	m_h	0	4.88787	-4.89	3.33e-94	7tm Odorant receptor	ODORANT RECEPTOR	Odorant receptor 59a [Drosophila melanogaster]	0
HF_Trans_5359	f_b	f_h	0	1.50894	-1.51	1.67e-05	7tm Odorant receptor	ODORANT RECEPTOR	Odorant receptor 59a [Drosophila melanogaster]	0
HF_Trans_5359	f_h	m_b	1.50894	0	1.51	8.82e-06	7tm Odorant receptor	ODORANT RECEPTOR	Odorant receptor 59a [Drosophila melanogaster]	0
HF_Trans_5359	f_b	m_h	0	2.05485	-2.05	8.93e-10	7tm Odorant receptor	ODORANT RECEPTOR	Odorant receptor 59a [Drosophila melanogaster]	0
HF_Trans_5359	m_b	m_h	0	2.05485	-2.05	5.13e-11	7tm Odorant receptor	ODORANT RECEPTOR	Odorant receptor 59a [Drosophila melanogaster]	0
HF_Trans_5614	f_b	f_h	0	4.68257	-4.68	4.48e-69	7tm Odorant receptor	ODORANT RECEPTOR	Odorant receptor 45a [Drosophila melanogaster]	0
HF_Trans_5614	f_h	m_b	4.68257	0	4.68	3.79e-71	7tm Odorant receptor	ODORANT RECEPTOR	Odorant receptor 45a [Drosophila melanogaster]	0
HF_Trans_5614	f_b	m_h	0	4.78078	-4.78	6.11e-84	7tm Odorant receptor	ODORANT RECEPTOR	Odorant receptor 45a [Drosophila melanogaster]	0
HF_Trans_5614	m_b	m_h	0	4.78078	-4.78	1.27e-86	7tm Odorant receptor	ODORANT RECEPTOR	Odorant receptor 45a [Drosophila melanogaster]	0
HF_Trans_5689	f_b	f_h	0.172488	4.96287	-4.79	5.52e-83	7tm Odorant receptor	ODORANT RECEPTOR 30A-RELATED	Odorant receptor 43a [Drosophila melanogaster]	0
HF_Trans_5689	f_h	m_b	4.96287	0.298658	4.66	8.4e-88	7tm Odorant receptor	ODORANT RECEPTOR 30A-RELATED	Odorant receptor 43a [Drosophila melanogaster]	0
HF_Trans_5689	f_b	m_h	0.172488	4.97769	-4.81	1.25e-93	7tm Odorant receptor	ODORANT RECEPTOR 30A-RELATED	Odorant receptor 43a [Drosophila melanogaster]	0
HF_Trans_5689	m_b	m_h	0.298658	4.97769	-4.68	3.67e-96	7tm Odorant receptor	ODORANT RECEPTOR 30A-RELATED	Odorant receptor 43a [Drosophila melanogaster]	0
HF_Trans_5867	f_b	f_h	0	4.6248	-4.62	2.13e-66	7tm Odorant receptor	ODORANT RECEPTOR	Odorant receptor 67d [Drosophila melanogaster]	0
HF_Trans_5867	f_h	m_b	4.6248	0	4.62	1.8e-68	7tm Odorant receptor	ODORANT RECEPTOR	Odorant receptor 67d [Drosophila melanogaster]	0
HF_Trans_5867	f_b	m_h	0	5.49793	-5.5	5.43e-140	7tm Odorant receptor	ODORANT RECEPTOR	Odorant receptor 67d [Drosophila melanogaster]	0
HF_Trans_5867	f_h	m_h	4.6248	5.49793	-0.87	8.88e-15	7tm Odorant receptor	ODORANT RECEPTOR	Odorant receptor 67d [Drosophila melanogaster]	0
HF_Trans_5867	m_b	m_h	0	5.49793	-5.5	1.43e-143	7tm Odorant receptor	ODORANT RECEPTOR	Odorant receptor 67d [Drosophila melanogaster]	0
HF_Trans_6189	f_b	f_h	0	4.25316	-4.25	1.29e-50	7tm Odorant receptor	ODORANT RECEPTOR 1A-RELATED	Odorant receptor 45a [Drosophila melanogaster]	0
HF_Trans_6189	f_h	m_b	4.25316	0	4.25	4.26e-52	7tm Odorant receptor	ODORANT RECEPTOR 1A-RELATED	Odorant receptor 45a [Drosophila melanogaster]	0
HF_Trans_6189	f_b	m_h	0	4.16696	-4.17	2.69e-54	7tm Odorant receptor	ODORANT RECEPTOR 1A-RELATED	Odorant receptor 45a [Drosophila melanogaster]	0
HF_Trans_6189	m_b	m_h	0	4.16696	-4.17	3.44e-55	7tm Odorant receptor	ODORANT RECEPTOR 1A-RELATED	Odorant receptor 45a [Drosophila melanogaster]	0
HF_Trans_6190	f_b	f_h	0	7.79948	-7.8	0	7tm Odorant receptor	ODORANT RECEPTOR	Odorant receptor 45a [Drosophila melanogaster]	0
HF_Trans_6190	f_h	m_b	7.79948	0	7.8	0	7tm Odorant receptor	ODORANT RECEPTOR	Odorant receptor 45a [Drosophila melanogaster]	0
HF_Trans_6190	f_b	m_h	0	8.07265	-8.07	0	7tm Odorant receptor	ODORANT RECEPTOR	Odorant receptor 45a [Drosophila melanogaster]	0
HF_Trans_6190	f_h	m_h	7.79948	8.07265	-0.27	1.22e-10	7tm Odorant receptor	ODORANT RECEPTOR	Odorant receptor 45a [Drosophila melanogaster]	0
HF_Trans_6190	m_b	m_h	0	8.07265	-8.07	0	7tm Odorant receptor	ODORANT RECEPTOR	Odorant receptor 45a [Drosophila melanogaster]	0
HF_Trans_672	f_b	f_h	0	3.39972	-3.4	8.51e-27	7tm Odorant receptor	ODORANT RECEPTOR	Odorant receptor 46a, isoform A [Drosophila melanogaster]	0
HF_Trans_672	f_h	m_b	3.39972	0	3.4	2.22e-27	7tm Odorant receptor	ODORANT RECEPTOR	Odorant receptor 46a, isoform A [Drosophila melanogaster]	0
HF_Trans_672	f_b	m_h	0	2.9501	-2.95	6.82e-22	7tm Odorant receptor	ODORANT RECEPTOR	Odorant receptor 46a, isoform A [Drosophila melanogaster]	0
HF_Trans_672	m_b	m_h	0	2.9501	-2.95	3.55e-22	7tm Odorant receptor	ODORANT RECEPTOR	Odorant receptor 46a, isoform A [Drosophila melanogaster]	0
HF_Trans_7553	f_b	f_h	0	4.07895	-4.08	1.16e-44	7tm Odorant receptor	ODORANT RECEPTOR	Odorant receptor 88a [Drosophila melanogaster]	0
HF_Trans_7553	f_h	m_b	4.07895	0	4.08	3.84e-46	7tm Odorant receptor	ODORANT RECEPTOR	Odorant receptor 88a [Drosophila melanogaster]	0
HF_Trans_7553	f_b	m_h	0	4.17768	-4.18	7.03e-55	7tm Odorant receptor	ODORANT RECEPTOR	Odorant receptor 88a [Drosophila melanogaster]	0
HF_Trans_7553	m_b	m_h	0	4.17768	-4.18	1.76e-55	7tm Odorant receptor	ODORANT RECEPTOR	Odorant receptor 88a [Drosophila melanogaster]	0
HF_Trans_7852	f_b	f_h	0	3.66573	-3.67	9.47e-33	7tm Odorant receptor	ODORANT RECEPTOR 10A-RELATED	Odorant receptor 24a [Drosophila melanogaster]	0
HF_Trans_7852	f_h	m_b	3.66573	0	3.67	1.24e-33	7tm Odorant receptor	ODORANT RECEPTOR 10A-RELATED	Odorant receptor 24a [Drosophila melanogaster]	0
HF_Trans_7852	f_b	m_h	0	3.81517	-3.82	2.39e-42	7tm Odorant receptor	ODORANT RECEPTOR 10A-RELATED	Odorant receptor 24a [Drosophila melanogaster]	0
HF_Trans_7852	m_b	m_h	0	3.81517	-3.82	6.05e-43	7tm Odorant receptor	ODORANT RECEPTOR 10A-RELATED	Odorant receptor 24a [Drosophila melanogaster]	0
HF_Trans_8505	f_b	f_h	0	3.91428	-3.91	1.34e-39	7tm Odorant receptor	ODORANT RECEPTOR	Odorant receptor 2a [Drosophila melanogaster]	0
HF_Trans_8505	f_h	m_b	3.91428	0	3.91	1.75e-40	7tm Odorant receptor	ODORANT RECEPTOR	Odorant receptor 2a [Drosophila melanogaster]	0
HF_Trans_8505	f_b	m_h	0	4.2262	-4.23	6.44e-57	7tm Odorant receptor	ODORANT RECEPTOR	Odorant receptor 2a [Drosophila melanogaster]	0
HF_Trans_8505	m_b	m_h	0	4.2262	-4.23	8.18e-58	7tm Odorant receptor	ODORANT RECEPTOR	Odorant receptor 2a [Drosophila melanogaster]	0
HF_Trans_8530	f_b	f_h	0	4.8338	-4.83	2.1e-77	7tm Odorant receptor	ODORANT RECEPTOR	AgOr2 [Anopheles gambiae]	0
HF_Trans_8530	f_h	m_b	4.8338	0.157044	4.68	4.49e-80	7tm Odorant receptor	ODORANT RECEPTOR	AgOr2 [Anopheles gambiae]	0
HF_Trans_8530	f_b	m_h	0	5.11507	-5.12	2.11e-107	7tm Odorant receptor	ODORANT RECEPTOR	AgOr2 [Anopheles gambiae]	0
HF_Trans_8530	f_h	m_h	4.8338	5.11507	-0.28	0.0201206	7tm Odorant receptor	ODORANT RECEPTOR	AgOr2 [Anopheles gambiae]	0
HF_Trans_8530	m_b	m_h	0.157044	5.11507	-4.96	5.17e-106	7tm Odorant receptor	ODORANT RECEPTOR	AgOr2 [Anopheles gambiae]	0
HF_Trans_8691	f_b	f_h	0.818032	4.42432	-3.61	1.52e-47	7tm Odorant receptor	ODORANT RECEPTOR	AaegOr4 [Aedes aegypti]	0
HF_Trans_8691	f_h	m_b	4.42432	0.757023	3.67	6.56e-52	7tm Odorant receptor	ODORANT RECEPTOR	AaegOr4 [Aedes aegypti]	0
HF_Trans_8691	f_b	m_h	0.818032	4.61453	-3.8	2.71e-63	7tm Odorant receptor	ODORANT RECEPTOR	AaegOr4 [Aedes aegypti]	0
HF_Trans_8691	m_b	m_h	0.757023	4.61453	-3.86	3.67e-65	7tm Odorant receptor	ODORANT RECEPTOR	AaegOr4 [Aedes aegypti]	0

## Sheet: GR-DGE
Gene	sample_A	sample_B	log2.exprA.	log2.exprB.	logFC	FDR	PFAM	PANTHER	SwissProt.Top.BLAST	Pathway
HF_Trans_16434	f_h	m_b	0.897628	0	0.9	0.0122891	7tm Chemosensory receptor	#N/A	Putative gustatory receptor 94a [Drosophila melanogaster]	0
HF_Trans_16434	f_h	m_h	0.897628	0	0.9	0.00983446	7tm Chemosensory receptor	#N/A	Putative gustatory receptor 94a [Drosophila melanogaster]	0
HF_Trans_17947	f_b	m_b	0	1.47664	-1.48	9.95e-06	Trehalose receptor	GUSTATORY RECEPTOR FOR SUGAR TASTE 61A-RELATED	Gustatory receptor for sugar taste 61a [Drosophila melanogaster]	0
HF_Trans_17947	f_h	m_b	0	1.47664	-1.48	8.82e-06	Trehalose receptor	GUSTATORY RECEPTOR FOR SUGAR TASTE 61A-RELATED	Gustatory receptor for sugar taste 61a [Drosophila melanogaster]	0
HF_Trans_17947	m_b	m_h	1.47664	0	1.48	2.4e-06	Trehalose receptor	GUSTATORY RECEPTOR FOR SUGAR TASTE 61A-RELATED	Gustatory receptor for sugar taste 61a [Drosophila melanogaster]	0
HF_Trans_18054	f_b	m_b	0	1.41576	-1.42	9.95e-06	7tm Chemosensory receptor	GUSTATORY RECEPTOR FOR BITTER TASTE 66A	Gustatory receptor for bitter taste 66a [Drosophila melanogaster]	0
HF_Trans_18054	f_h	m_b	0	1.41576	-1.42	8.82e-06	7tm Chemosensory receptor	GUSTATORY RECEPTOR FOR BITTER TASTE 66A	Gustatory receptor for bitter taste 66a [Drosophila melanogaster]	0
HF_Trans_18054	m_b	m_h	1.41576	0	1.42	2.4e-06	7tm Chemosensory receptor	GUSTATORY RECEPTOR FOR BITTER TASTE 66A	Gustatory receptor for bitter taste 66a [Drosophila melanogaster]	0
HF_Trans_18565	f_b	m_b	0	1.90034	-1.9	6.72e-09	7tm Chemosensory receptor	#N/A	Gustatory receptor 10a [Drosophila melanogaster]	0
HF_Trans_18565	f_h	m_b	0	1.90034	-1.9	5.49e-09	7tm Chemosensory receptor	#N/A	Gustatory receptor 10a [Drosophila melanogaster]	0
HF_Trans_18565	m_b	m_h	1.90034	0	1.9	3.92e-10	7tm Chemosensory receptor	#N/A	Gustatory receptor 10a [Drosophila melanogaster]	0
HF_Trans_18799	f_b	m_h	0	1.02077	-1.02	0.000408878	Trehalose receptor	GUSTATORY RECEPTOR	Trehalose receptor [Drosophila melanogaster]	0
HF_Trans_18799	m_b	m_h	0	1.02077	-1.02	0.000459512	Trehalose receptor	GUSTATORY RECEPTOR	Trehalose receptor [Drosophila melanogaster]	0
HF_Trans_19652	f_b	f_h	0	1.64155	-1.64	4.41e-06	7tm Chemosensory receptor	GUSTATORY AND PHEROMONE RECEPTOR 32A-RELATED	Putative gustatory receptor 28a [Drosophila melanogaster]	0
HF_Trans_19652	f_h	m_b	1.64155	0	1.64	2.32e-06	7tm Chemosensory receptor	GUSTATORY AND PHEROMONE RECEPTOR 32A-RELATED	Putative gustatory receptor 28a [Drosophila melanogaster]	0
HF_Trans_19652	f_h	m_h	1.64155	0	1.64	3.96e-06	7tm Chemosensory receptor	GUSTATORY AND PHEROMONE RECEPTOR 32A-RELATED	Putative gustatory receptor 28a [Drosophila melanogaster]	0
HF_Trans_22667	f_b	f_h	0	1.15963	-1.16	0.000871659	7tm Chemosensory receptor	#N/A	Putative gustatory receptor 94a [Drosophila melanogaster]	0
HF_Trans_22667	f_h	m_b	1.15963	0	1.16	0.000468665	7tm Chemosensory receptor	#N/A	Putative gustatory receptor 94a [Drosophila melanogaster]	0
HF_Trans_22843	f_b	f_h	1.54003	0	1.54	4.41e-06	7tm Chemosensory receptor	INVERTEBRATE GUSTATORY RECEPTOR	Gustatory receptor for bitter taste 66a [Drosophila melanogaster]	0
HF_Trans_22843	f_b	m_h	1.54003	0	1.54	1.13e-06	7tm Chemosensory receptor	INVERTEBRATE GUSTATORY RECEPTOR	Gustatory receptor for bitter taste 66a [Drosophila melanogaster]	0
HF_Trans_2291	f_b	m_h	0	1.43349	-1.43	4.27e-06	7tm Chemosensory receptor	INVERTEBRATE GUSTATORY RECEPTOR	Putative gustatory receptor 2a [Drosophila melanogaster]	0
HF_Trans_2291	m_b	m_h	0	1.43349	-1.43	4.63e-06	7tm Chemosensory receptor	INVERTEBRATE GUSTATORY RECEPTOR	Putative gustatory receptor 2a [Drosophila melanogaster]	0
HF_Trans_23000	f_b	m_h	0	1.39726	-1.4	4.27e-06	7tm Chemosensory receptor	GUSTATORY RECEPTOR-RELATED	Gustatory receptor for sugar taste 43a [Drosophila melanogaster]	0
HF_Trans_23000	f_b	f_h	0	1.16479	-1.16	0.000871659	7tm Chemosensory receptor	GUSTATORY RECEPTOR-RELATED	Gustatory receptor for sugar taste 43a [Drosophila melanogaster]	0
HF_Trans_23700	f_b	f_h	0	1.73898	-1.74	1.16e-06	7tm Chemosensory receptor	INVERTEBRATE GUSTATORY RECEPTOR	Gustatory receptor for sugar taste 43a [Drosophila melanogaster]	0
HF_Trans_23700	f_b	m_h	0	1.21412	-1.21	0.000112942	7tm Chemosensory receptor	INVERTEBRATE GUSTATORY RECEPTOR	Gustatory receptor for sugar taste 43a [Drosophila melanogaster]	0
HF_Trans_23700	m_b	m_h	0.138814	1.21412	-1.08	0.00385129	7tm Chemosensory receptor	INVERTEBRATE GUSTATORY RECEPTOR	Gustatory receptor for sugar taste 43a [Drosophila melanogaster]	0
HF_Trans_23700	f_h	m_b	1.73898	0.138814	1.6	4.19e-05	7tm Chemosensory receptor	INVERTEBRATE GUSTATORY RECEPTOR	Gustatory receptor for sugar taste 43a [Drosophila melanogaster]	0
HF_Trans_3515	f_b	m_h	0.112367	2.8538	-2.74	3.84e-20	Trehalose receptor	GUSTATORY RECEPTOR FOR SUGAR TASTE 61A-RELATED	Gustatory receptor for sugar taste 64f [Drosophila melanogaster]	0
HF_Trans_3515	m_b	m_h	0.211635	2.8538	-2.64	4.7e-18	Trehalose receptor	GUSTATORY RECEPTOR FOR SUGAR TASTE 61A-RELATED	Gustatory receptor for sugar taste 64f [Drosophila melanogaster]	0
HF_Trans_3515	f_b	f_h	0.112367	2.36961	-2.26	1.17e-11	Trehalose receptor	GUSTATORY RECEPTOR FOR SUGAR TASTE 61A-RELATED	Gustatory receptor for sugar taste 64f [Drosophila melanogaster]	0
HF_Trans_3515	f_h	m_b	2.36961	0.211635	2.16	1.23e-10	Trehalose receptor	GUSTATORY RECEPTOR FOR SUGAR TASTE 61A-RELATED	Gustatory receptor for sugar taste 64f [Drosophila melanogaster]	0
HF_Trans_393	f_b	m_h	0	7.11337	-7.11	0	7tm Chemosensory receptor	GUSTATORY AND ODORANT RECEPTOR 21A	Gustatory and odorant receptor 21a [Drosophila melanogaster]	0
HF_Trans_393	m_b	m_h	0	7.11337	-7.11	0	7tm Chemosensory receptor	GUSTATORY AND ODORANT RECEPTOR 21A	Gustatory and odorant receptor 21a [Drosophila melanogaster]	0
HF_Trans_393	f_b	f_h	0	6.88705	-6.89	0	7tm Chemosensory receptor	GUSTATORY AND ODORANT RECEPTOR 21A	Gustatory and odorant receptor 21a [Drosophila melanogaster]	0
HF_Trans_393	f_h	m_h	6.88705	7.11337	-0.23	9.27e-05	7tm Chemosensory receptor	GUSTATORY AND ODORANT RECEPTOR 21A	Gustatory and odorant receptor 21a [Drosophila melanogaster]	0
HF_Trans_393	f_h	m_b	6.88705	0	6.89	0	7tm Chemosensory receptor	GUSTATORY AND ODORANT RECEPTOR 21A	Gustatory and odorant receptor 21a [Drosophila melanogaster]	0
HF_Trans_4751	m_b	m_h	2.71172	1.83431	0.88	0.000228727	7tm Chemosensory receptor	GUSTATORY AND PHEROMONE RECEPTOR 33A	Gustatory and pheromone receptor 33a [Drosophila melanogaster]	0
HF_Trans_533	f_b	m_h	0.126973	6.42415	-6.3	5.34e-267	7tm Chemosensory receptor	INVERTEBRATE GUSTATORY RECEPTOR	Gustatory and odorant receptor 63a [Drosophila melanogaster]	0
HF_Trans_533	m_b	m_h	0.314986	6.42415	-6.11	9.42e-271	7tm Chemosensory receptor	INVERTEBRATE GUSTATORY RECEPTOR	Gustatory and odorant receptor 63a [Drosophila melanogaster]	0
HF_Trans_533	f_b	f_h	0.126973	6.17734	-6.05	1.74e-199	7tm Chemosensory receptor	INVERTEBRATE GUSTATORY RECEPTOR	Gustatory and odorant receptor 63a [Drosophila melanogaster]	0
HF_Trans_533	f_h	m_h	6.17734	6.42415	-0.25	0.00102823	7tm Chemosensory receptor	INVERTEBRATE GUSTATORY RECEPTOR	Gustatory and odorant receptor 63a [Drosophila melanogaster]	0
HF_Trans_533	f_h	m_b	6.17734	0.314986	5.86	1.14e-205	7tm Chemosensory receptor	INVERTEBRATE GUSTATORY RECEPTOR	Gustatory and odorant receptor 63a [Drosophila melanogaster]	0
HF_Trans_617	m_b	m_h	0.119024	1.83147	-1.71	5.85e-09	7tm Chemosensory receptor	INVERTEBRATE GUSTATORY RECEPTOR	Putative gustatory receptor 28b [Drosophila melanogaster]	0
HF_Trans_617	f_b	m_h	0.27262	1.83147	-1.56	5.71e-06	7tm Chemosensory receptor	INVERTEBRATE GUSTATORY RECEPTOR	Putative gustatory receptor 28b [Drosophila melanogaster]	0
HF_Trans_617	f_b	f_h	0.27262	1.67129	-1.4	0.000234472	7tm Chemosensory receptor	INVERTEBRATE GUSTATORY RECEPTOR	Putative gustatory receptor 28b [Drosophila melanogaster]	0
HF_Trans_617	f_h	m_b	1.67129	0.119024	1.55	2.32e-06	7tm Chemosensory receptor	INVERTEBRATE GUSTATORY RECEPTOR	Putative gustatory receptor 28b [Drosophila melanogaster]	0

## Sheet: IR-DGE
Gene	sample_A	sample_B	log2.exprA.	log2.exprB.	logFC	FDR	PFAM	PANTHER	SwissProt.Top.BLAST	Pathway
HF_Trans_10017	f_b	f_h	0	3.98359	-3.98	5.51e-42	Ligated ion channel L-glutamate- and glycine-binding site	IONOTROPIC RECEPTOR 64A	Glutamate receptor; Flags: Precursor [Lymnaea stagnalis]	0
HF_Trans_10017	f_b	m_h	0	3.8984	-3.9	1.45e-45	Ligated ion channel L-glutamate- and glycine-binding site	IONOTROPIC RECEPTOR 64A	Glutamate receptor; Flags: Precursor [Lymnaea stagnalis]	0
HF_Trans_10017	m_b	m_h	0	3.8984	-3.9	3.65e-46	Ligated ion channel L-glutamate- and glycine-binding site	IONOTROPIC RECEPTOR 64A	Glutamate receptor; Flags: Precursor [Lymnaea stagnalis]	0
HF_Trans_10017	f_h	m_b	3.98359	0	3.98	3.65e-43	Ligated ion channel L-glutamate- and glycine-binding site	IONOTROPIC RECEPTOR 64A	Glutamate receptor; Flags: Precursor [Lymnaea stagnalis]	0
HF_Trans_1095	f_b	m_b	0	2.66993	-2.67	1.14e-15	Ligated ion channel L-glutamate- and glycine-binding site	-	GluR delta-1 subunit; Flags: Precursor [Mus musculus]	0
HF_Trans_1095	f_h	m_b	1.03984	2.66993	-1.63	6.36e-08	Ligated ion channel L-glutamate- and glycine-binding site	-	GluR delta-1 subunit; Flags: Precursor [Mus musculus]	0
HF_Trans_1095	f_b	m_h	0	1.3173	-1.32	1.6e-05	Ligated ion channel L-glutamate- and glycine-binding site	-	GluR delta-1 subunit; Flags: Precursor [Mus musculus]	0
HF_Trans_1095	f_b	f_h	0	1.03984	-1.04	0.00321956	Ligated ion channel L-glutamate- and glycine-binding site	-	GluR delta-1 subunit; Flags: Precursor [Mus musculus]	0
HF_Trans_1095	m_b	m_h	2.66993	1.3173	1.35	1.02e-07	Ligated ion channel L-glutamate- and glycine-binding site	-	GluR delta-1 subunit; Flags: Precursor [Mus musculus]	0
HF_Trans_11028	f_b	m_h	0	5.00077	-5	6.54e-100	#N/A	-	GluR6; Flags: Precursor [Rattus norvegicus]	0
HF_Trans_11028	m_b	m_h	0.138814	5.00077	-4.86	1.81e-98	#N/A	-	GluR6; Flags: Precursor [Rattus norvegicus]	0
HF_Trans_11028	f_b	f_h	0	4.82848	-4.83	8.27e-77	#N/A	-	GluR6; Flags: Precursor [Rattus norvegicus]	0
HF_Trans_11028	f_h	m_b	4.82848	0.138814	4.69	1.77e-79	#N/A	-	GluR6; Flags: Precursor [Rattus norvegicus]	0
HF_Trans_11863	f_b	f_h	0	4.99241	-4.99	1.29e-86	Ligand-gated ion channel	IONOTROPIC RECEPTOR 8A	GluR6; Flags: Precursor [Rattus norvegicus]	0
HF_Trans_11863	f_b	m_h	0	4.72405	-4.72	3.14e-82	Ligand-gated ion channel	IONOTROPIC RECEPTOR 8A	GluR6; Flags: Precursor [Rattus norvegicus]	0
HF_Trans_11863	m_b	m_h	0.443607	4.72405	-4.28	1.17e-76	Ligand-gated ion channel	IONOTROPIC RECEPTOR 8A	GluR6; Flags: Precursor [Rattus norvegicus]	0
HF_Trans_11863	f_h	m_b	4.99241	0.443607	4.55	1.04e-87	Ligand-gated ion channel	IONOTROPIC RECEPTOR 8A	GluR6; Flags: Precursor [Rattus norvegicus]	0
HF_Trans_13123	f_b	m_h	0	3.32668	-3.33	2.25e-28	Ligand-gated ion channel	IONOTROPIC RECEPTOR 20A-RELATED	GluR delta-1 subunit; Flags: Precursor [Rattus norvegicus]	0
HF_Trans_13123	m_b	m_h	0	3.32668	-3.33	2.19e-30	Ligand-gated ion channel	IONOTROPIC RECEPTOR 20A-RELATED	GluR delta-1 subunit; Flags: Precursor [Rattus norvegicus]	0
HF_Trans_13123	f_b	f_h	0	3.3147	-3.31	1.32e-25	Ligand-gated ion channel	IONOTROPIC RECEPTOR 20A-RELATED	GluR delta-1 subunit; Flags: Precursor [Rattus norvegicus]	0
HF_Trans_13123	f_h	m_b	3.3147	0	3.31	3.46e-26	Ligand-gated ion channel	IONOTROPIC RECEPTOR 20A-RELATED	GluR delta-1 subunit; Flags: Precursor [Rattus norvegicus]	0
HF_Trans_14659	f_b	f_h	0	0.934328	-0.93	0.0117416	#N/A	IONOTROPIC RECEPTOR 20A-RELATED	Sodium/proton antiporter NhaB [Salmonella enterica subsp. enterica serovar Schwarzengrund str. CVM19633]	0
HF_Trans_14659	f_h	m_b	0.934328	0	0.93	0.0122891	#N/A	IONOTROPIC RECEPTOR 20A-RELATED	Sodium/proton antiporter NhaB [Salmonella enterica subsp. enterica serovar Schwarzengrund str. CVM19633]	0
HF_Trans_1606	f_b	f_h	0	2.10367	-2.1	2.68e-09	#N/A	-	GluR7; Flags: Precursor [Mus musculus]	0
HF_Trans_1606	f_b	m_h	0	1.99964	-2	3.24e-09	#N/A	-	GluR7; Flags: Precursor [Mus musculus]	0
HF_Trans_1606	m_b	m_h	0	1.99964	-2	1.99e-10	#N/A	-	GluR7; Flags: Precursor [Mus musculus]	0
HF_Trans_1606	f_h	m_b	2.10367	0	2.1	1.42e-09	#N/A	-	GluR7; Flags: Precursor [Mus musculus]	0
HF_Trans_16103	f_b	f_h	0	1.67129	-1.67	4.41e-06	#N/A	IONOTROPIC RECEPTOR 11A-RELATED	Heme exporter protein A [Xylella fastidiosa 9a5c]	0
HF_Trans_16103	f_h	m_b	1.67129	0	1.67	2.32e-06	#N/A	IONOTROPIC RECEPTOR 11A-RELATED	Heme exporter protein A [Xylella fastidiosa 9a5c]	0
HF_Trans_16103	f_h	m_h	1.67129	0	1.67	3.96e-06	#N/A	IONOTROPIC RECEPTOR 11A-RELATED	Heme exporter protein A [Xylella fastidiosa 9a5c]	0
HF_Trans_2671	f_b	m_h	0	2.28007	-2.28	2.48e-12	Ligand-gated ion channel	IONOTROPIC RECEPTOR 20A-RELATED	GluR delta-1 subunit; Flags: Precursor [Rattus norvegicus]	0
HF_Trans_2671	m_b	m_h	0	2.28007	-2.28	2.57e-12	Ligand-gated ion channel	IONOTROPIC RECEPTOR 20A-RELATED	GluR delta-1 subunit; Flags: Precursor [Rattus norvegicus]	0
HF_Trans_2671	f_b	f_h	0	2.15931	-2.16	6.9e-10	Ligand-gated ion channel	IONOTROPIC RECEPTOR 20A-RELATED	GluR delta-1 subunit; Flags: Precursor [Rattus norvegicus]	0
HF_Trans_2671	f_h	m_b	2.15931	0	2.16	3.65e-10	Ligand-gated ion channel	IONOTROPIC RECEPTOR 20A-RELATED	GluR delta-1 subunit; Flags: Precursor [Rattus norvegicus]	0
HF_Trans_297	f_b	m_h	0	1.06281	-1.06	0.000408878	#N/A	IONOTROPIC RECEPTOR 20A-RELATED	Uncharacterized protein HI_1631; Flags: Precursor [Haemophilus influenzae Rd KW20]	0
HF_Trans_297	m_b	m_h	0	1.06281	-1.06	0.000459512	#N/A	IONOTROPIC RECEPTOR 20A-RELATED	Uncharacterized protein HI_1631; Flags: Precursor [Haemophilus influenzae Rd KW20]	0
HF_Trans_4050	f_b	m_h	0.0648829	1.48027	-1.42	1.13e-06	Ligand-gated ion channel	IONOTROPIC GLUTAMATE RECEPTOR	GluR5; Flags: Precursor [Macaca fascicularis]	0
HF_Trans_4050	m_b	m_h	0.0607392	1.48027	-1.42	1.23e-06	Ligand-gated ion channel	IONOTROPIC GLUTAMATE RECEPTOR	GluR5; Flags: Precursor [Macaca fascicularis]	0
HF_Trans_4050	f_b	f_h	0.0648829	1.1903	-1.13	0.000871659	Ligand-gated ion channel	IONOTROPIC GLUTAMATE RECEPTOR	GluR5; Flags: Precursor [Macaca fascicularis]	0
HF_Trans_4050	f_h	m_b	1.1903	0.0607392	1.13	0.000468665	Ligand-gated ion channel	IONOTROPIC GLUTAMATE RECEPTOR	GluR5; Flags: Precursor [Macaca fascicularis]	0
HF_Trans_4265	f_b	f_h	0	2.16704	-2.17	6.9e-10	Ligand-gated ion channel	-	Glutamate receptor 2; Flags: Precursor [Caenorhabditis elegans]	0
HF_Trans_4265	f_b	m_h	0	2.17185	-2.17	3.44e-11	Ligand-gated ion channel	-	Glutamate receptor 2; Flags: Precursor [Caenorhabditis elegans]	0
HF_Trans_4265	m_b	m_h	0.0813396	2.17185	-2.09	1.84e-11	Ligand-gated ion channel	-	Glutamate receptor 2; Flags: Precursor [Caenorhabditis elegans]	0
HF_Trans_4265	f_h	m_b	2.16704	0.0813396	2.09	3.65e-10	Ligand-gated ion channel	-	Glutamate receptor 2; Flags: Precursor [Caenorhabditis elegans]	0
HF_Trans_4551	f_b	m_h	0.604071	6.0878	-5.48	2.91e-200	Ligand-gated ion channel	IONOTROPIC GLUTAMATE RECEPTOR	GluR5; Flags: Precursor [Homo sapiens]	0
HF_Trans_4551	f_b	f_h	0.604071	5.86846	-5.26	6.83e-153	Ligand-gated ion channel	IONOTROPIC GLUTAMATE RECEPTOR	GluR5; Flags: Precursor [Homo sapiens]	0
HF_Trans_4551	m_b	m_h	1.43136	6.0878	-4.66	1.04e-186	Ligand-gated ion channel	IONOTROPIC GLUTAMATE RECEPTOR	GluR5; Flags: Precursor [Homo sapiens]	0
HF_Trans_4551	f_b	m_b	0.604071	1.43136	-0.83	0.0453119	Ligand-gated ion channel	IONOTROPIC GLUTAMATE RECEPTOR	GluR5; Flags: Precursor [Homo sapiens]	0
HF_Trans_4551	f_h	m_h	5.86846	6.0878	-0.22	0.00896472	Ligand-gated ion channel	IONOTROPIC GLUTAMATE RECEPTOR	GluR5; Flags: Precursor [Homo sapiens]	0
HF_Trans_4551	f_h	m_b	5.86846	1.43136	4.44	3.59e-146	Ligand-gated ion channel	IONOTROPIC GLUTAMATE RECEPTOR	GluR5; Flags: Precursor [Homo sapiens]	0
HF_Trans_4682	f_b	f_h	0.604071	5.72716	-5.12	5.24e-138	Ligand-gated ion channel	IONOTROPIC GLUTAMATE RECEPTOR	GluR delta-1 subunit; Flags: Precursor [Rattus norvegicus]	0
HF_Trans_4682	f_b	m_h	0.604071	5.66928	-5.07	2.51e-147	Ligand-gated ion channel	IONOTROPIC GLUTAMATE RECEPTOR	GluR delta-1 subunit; Flags: Precursor [Rattus norvegicus]	0
HF_Trans_4682	m_b	m_h	1.12367	5.66928	-4.55	3.24e-141	Ligand-gated ion channel	IONOTROPIC GLUTAMATE RECEPTOR	GluR delta-1 subunit; Flags: Precursor [Rattus norvegicus]	0
HF_Trans_4682	f_h	m_b	5.72716	1.12367	4.6	4.25e-138	Ligand-gated ion channel	IONOTROPIC GLUTAMATE RECEPTOR	GluR delta-1 subunit; Flags: Precursor [Rattus norvegicus]	0
HF_Trans_4777	f_b	f_h	0.582074	1.52957	-0.95	0.0323017	#N/A	IONOTROPIC RECEPTOR 75B	tRNA-i(6)A37 methylthiotransferase [Pelodictyon phaeoclathratiforme BU-1]	0
HF_Trans_4777	f_h	m_b	1.52957	0	1.53	8.82e-06	#N/A	IONOTROPIC RECEPTOR 75B	tRNA-i(6)A37 methylthiotransferase [Pelodictyon phaeoclathratiforme BU-1]	0
HF_Trans_4777	f_h	m_h	1.52957	0	1.53	1.33e-05	#N/A	IONOTROPIC RECEPTOR 75B	tRNA-i(6)A37 methylthiotransferase [Pelodictyon phaeoclathratiforme BU-1]	0
HF_Trans_4778	f_b	f_h	0.0962619	2.0115	-1.92	1.04e-08	#N/A	IONOTROPIC RECEPTOR 75B	GluA3; Flags: Precursor [Mus musculus]	0
HF_Trans_4778	m_b	m_h	0	1.35163	-1.35	8.87e-06	#N/A	IONOTROPIC RECEPTOR 75B	GluA3; Flags: Precursor [Mus musculus]	0
HF_Trans_4778	f_b	m_h	0.0962619	1.35163	-1.26	1.6e-05	#N/A	IONOTROPIC RECEPTOR 75B	GluA3; Flags: Precursor [Mus musculus]	0
HF_Trans_4778	f_h	m_b	2.0115	0	2.01	5.49e-09	#N/A	IONOTROPIC RECEPTOR 75B	GluA3; Flags: Precursor [Mus musculus]	0
HF_Trans_5006	f_b	m_b	0	1.35219	-1.35	3.71e-05	#N/A	IONOTROPIC RECEPTOR 20A-RELATED	ORM1-like protein 1 [Mus musculus]	0
HF_Trans_5006	f_h	m_b	0	1.35219	-1.35	3.31e-05	#N/A	IONOTROPIC RECEPTOR 20A-RELATED	ORM1-like protein 1 [Mus musculus]	0
HF_Trans_5006	m_b	m_h	1.35219	0	1.35	8.87e-06	#N/A	IONOTROPIC RECEPTOR 20A-RELATED	ORM1-like protein 1 [Mus musculus]	0
HF_Trans_5188	f_b	f_h	0	2.23051	-2.23	1.77e-10	Ligand-gated ion channel	IONOTROPIC RECEPTOR 75B	GluA2; Flags: Precursor [Homo sapiens]	0
HF_Trans_5188	f_b	m_h	0	1.82212	-1.82	1.08e-08	Ligand-gated ion channel	IONOTROPIC RECEPTOR 75B	GluA2; Flags: Precursor [Homo sapiens]	0
HF_Trans_5188	m_b	m_h	0	1.82212	-1.82	5.85e-09	Ligand-gated ion channel	IONOTROPIC RECEPTOR 75B	GluA2; Flags: Precursor [Homo sapiens]	0
HF_Trans_5188	f_h	m_b	2.23051	0	2.23	9.43e-11	Ligand-gated ion channel	IONOTROPIC RECEPTOR 75B	GluA2; Flags: Precursor [Homo sapiens]	0
HF_Trans_5910	f_b	m_h	3.12664	6.01596	-2.89	3.9e-116	Ligand-gated ion channel	IONOTROPIC RECEPTOR 68A, ISOFORM A	GluR delta-2 subunit; Flags: Precursor [Danio rerio]	0
HF_Trans_5910	f_b	f_h	3.12664	5.57174	-2.45	6.31e-61	Ligand-gated ion channel	IONOTROPIC RECEPTOR 68A, ISOFORM A	GluR delta-2 subunit; Flags: Precursor [Danio rerio]	0
HF_Trans_5910	m_b	m_h	3.78209	6.01596	-2.23	1.04e-83	Ligand-gated ion channel	IONOTROPIC RECEPTOR 68A, ISOFORM A	GluR delta-2 subunit; Flags: Precursor [Danio rerio]	0
HF_Trans_5910	f_b	m_b	3.12664	3.78209	-0.66	0.00639572	Ligand-gated ion channel	IONOTROPIC RECEPTOR 68A, ISOFORM A	GluR delta-2 subunit; Flags: Precursor [Danio rerio]	0
HF_Trans_5910	f_h	m_h	5.57174	6.01596	-0.44	6.03e-07	Ligand-gated ion channel	IONOTROPIC RECEPTOR 68A, ISOFORM A	GluR delta-2 subunit; Flags: Precursor [Danio rerio]	0
HF_Trans_5910	f_h	m_b	5.57174	3.78209	1.79	6.4e-42	Ligand-gated ion channel	IONOTROPIC RECEPTOR 68A, ISOFORM A	GluR delta-2 subunit; Flags: Precursor [Danio rerio]	0
HF_Trans_5911	f_b	f_h	1.08474	2.65283	-1.57	7.01e-07	#N/A	-	GluR delta-1 subunit; Flags: Precursor [Mus musculus]	0
HF_Trans_5911	f_b	m_h	1.08474	2.58976	-1.51	1.03e-06	#N/A	-	GluR delta-1 subunit; Flags: Precursor [Mus musculus]	0
HF_Trans_5911	m_b	m_h	1.52105	2.58976	-1.07	0.000505873	#N/A	-	GluR delta-1 subunit; Flags: Precursor [Mus musculus]	0
HF_Trans_5911	f_h	m_b	2.65283	1.52105	1.13	0.000286602	#N/A	-	GluR delta-1 subunit; Flags: Precursor [Mus musculus]	0
HF_Trans_6196	f_h	m_b	0.215368	1.66539	-1.45	2.36e-05	Ligated ion channel L-glutamate- and glycine-binding site	-	GluR5; Flags: Precursor [Mus musculus]	0
HF_Trans_6196	f_b	m_b	0.760434	1.66539	-0.9	0.0225885	Ligated ion channel L-glutamate- and glycine-binding site	-	GluR5; Flags: Precursor [Mus musculus]	0
HF_Trans_6196	m_b	m_h	1.66539	0	1.67	2.25e-08	Ligated ion channel L-glutamate- and glycine-binding site	-	GluR5; Flags: Precursor [Mus musculus]	0
HF_Trans_6439	f_b	m_h	0	1.99422	-1.99	3.24e-09	Ligand-gated ion channel	-	Kainate-binding protein; Flags: Precursor [Anas platyrhynchos]	0
HF_Trans_6439	f_b	f_h	0	1.5888	-1.59	1.67e-05	Ligand-gated ion channel	-	Kainate-binding protein; Flags: Precursor [Anas platyrhynchos]	0
HF_Trans_6439	m_b	m_h	0.655352	1.99422	-1.34	3.35e-05	Ligand-gated ion channel	-	Kainate-binding protein; Flags: Precursor [Anas platyrhynchos]	0
HF_Trans_6439	f_h	m_b	1.5888	0.655352	0.93	0.0107758	Ligand-gated ion channel	-	Kainate-binding protein; Flags: Precursor [Anas platyrhynchos]	0
HF_Trans_6440	f_b	m_h	0	4.48742	-4.49	2.91e-68	Ligand-gated ion channel	-	Kainate-binding protein; Flags: Precursor [Anas platyrhynchos]	0
HF_Trans_6440	m_b	m_h	0	4.48742	-4.49	1.17e-70	Ligand-gated ion channel	-	Kainate-binding protein; Flags: Precursor [Anas platyrhynchos]	0
HF_Trans_6440	f_b	f_h	0	4.30582	-4.31	2.11e-52	Ligand-gated ion channel	-	Kainate-binding protein; Flags: Precursor [Anas platyrhynchos]	0
HF_Trans_6440	f_h	m_b	4.30582	0	4.31	3.49e-54	Ligand-gated ion channel	-	Kainate-binding protein; Flags: Precursor [Anas platyrhynchos]	0
HF_Trans_7081	f_b	m_h	0.126973	2.8478	-2.72	3.84e-20	Ligand-gated ion channel	IONOTROPIC GLUTAMATE RECEPTOR	GluK4; Flags: Precursor [Mus musculus]	0
HF_Trans_7081	m_b	m_h	0.264236	2.8478	-2.58	4.7e-18	Ligand-gated ion channel	IONOTROPIC GLUTAMATE RECEPTOR	GluK4; Flags: Precursor [Mus musculus]	0
HF_Trans_7081	f_b	f_h	0.126973	2.37657	-2.25	1.17e-11	Ligand-gated ion channel	IONOTROPIC GLUTAMATE RECEPTOR	GluK4; Flags: Precursor [Mus musculus]	0
HF_Trans_7081	f_h	m_b	2.37657	0.264236	2.11	1.23e-10	Ligand-gated ion channel	IONOTROPIC GLUTAMATE RECEPTOR	GluK4; Flags: Precursor [Mus musculus]	0
HF_Trans_8852	f_b	m_b	0	1.91112	-1.91	6.72e-09	Receptor family ligand binding region	FI04462P-RELATED	GluR6; Flags: Precursor [Macaca fascicularis]	0
HF_Trans_8852	f_b	f_h	0	1.27441	-1.27	0.000234472	Receptor family ligand binding region	FI04462P-RELATED	GluR6; Flags: Precursor [Macaca fascicularis]	0
HF_Trans_8852	f_h	m_h	1.27441	0	1.27	0.000152248	Receptor family ligand binding region	FI04462P-RELATED	GluR6; Flags: Precursor [Macaca fascicularis]	0
HF_Trans_8852	m_b	m_h	1.91112	0	1.91	3.92e-10	Receptor family ligand binding region	FI04462P-RELATED	GluR6; Flags: Precursor [Macaca fascicularis]	0
HF_Trans_890	f_b	f_h	0	1.48852	-1.49	6.32e-05	#N/A	-	Glutamate receptor 2; Flags: Precursor [Caenorhabditis elegans]	0
HF_Trans_890	f_b	m_h	0	1.08814	-1.09	0.000408878	#N/A	-	Glutamate receptor 2; Flags: Precursor [Caenorhabditis elegans]	0
HF_Trans_890	m_b	m_h	0	1.08814	-1.09	0.000459512	#N/A	-	Glutamate receptor 2; Flags: Precursor [Caenorhabditis elegans]	0
HF_Trans_890	f_h	m_b	1.48852	0	1.49	3.31e-05	#N/A	-	Glutamate receptor 2; Flags: Precursor [Caenorhabditis elegans]	0
HF_Trans_891	f_b	f_h	0	3.84639	-3.85	1.63e-37	#N/A	IONOTROPIC RECEPTOR 11A-RELATED	Glutamate receptor 2; Flags: Precursor [Caenorhabditis elegans]	0
HF_Trans_891	f_b	m_h	0	1.27322	-1.27	6e-05	#N/A	IONOTROPIC RECEPTOR 11A-RELATED	Glutamate receptor 2; Flags: Precursor [Caenorhabditis elegans]	0
HF_Trans_891	m_b	m_h	0	1.27322	-1.27	3.35e-05	#N/A	IONOTROPIC RECEPTOR 11A-RELATED	Glutamate receptor 2; Flags: Precursor [Caenorhabditis elegans]	0
HF_Trans_891	f_h	m_h	3.84639	1.27322	2.57	8.12e-27	#N/A	IONOTROPIC RECEPTOR 11A-RELATED	Glutamate receptor 2; Flags: Precursor [Caenorhabditis elegans]	0
HF_Trans_891	f_h	m_b	3.84639	0	3.85	1.07e-38	#N/A	IONOTROPIC RECEPTOR 11A-RELATED	Glutamate receptor 2; Flags: Precursor [Caenorhabditis elegans]	0
HF_Trans_9522	f_b	m_h	0	4.42015	-4.42	1.75e-64	Ligand-gated ion channel	IONOTROPIC RECEPTOR 40A-RELATED	Glutamate receptor 2; Flags: Precursor [Caenorhabditis elegans]	0
HF_Trans_9522	m_b	m_h	0	4.42015	-4.42	7.35e-67	Ligand-gated ion channel	IONOTROPIC RECEPTOR 40A-RELATED	Glutamate receptor 2; Flags: Precursor [Caenorhabditis elegans]	0
HF_Trans_9522	f_b	f_h	0	4.18055	-4.18	1.21e-47	Ligand-gated ion channel	IONOTROPIC RECEPTOR 40A-RELATED	Glutamate receptor 2; Flags: Precursor [Caenorhabditis elegans]	0
HF_Trans_9522	f_h	m_b	4.18055	0	4.18	4.04e-49	Ligand-gated ion channel	IONOTROPIC RECEPTOR 40A-RELATED	Glutamate receptor 2; Flags: Precursor [Caenorhabditis elegans]	0
