# Supplementary material for: Chemosensory-Related Gene Family Members of the Horn Fly, Haematobia irritans irritans (Diptera: Muscidae), Identified by Transcriptome Analysis
Source: Insects. 2020 Nov 19;11(11):816. doi: 10.3390/insects11110816 (PMC7699325; doi:10.3390/insects11110816)
Supplement: Supplementary file 1 [file insects-11-00816-s001.zip › Supplementary-File-3.xlsx]

## Sheet: Female h > Female b
#GOSeq analysis of genes upregulated in female head appendages versus female headless bodies
category	over_represented_pvalue	under_represented_pvalue	numDEInCat	numInCat	term	ontology	over_represented_FDR	go_term	gene_ids
GO:0005549	8.77392e-44	1	72	96	odorant binding	MF	2.26718e-40	MF odorant binding	HF_Trans_10313, HF_Trans_10315, HF_Trans_10356, HF_Trans_10674, HF_Trans_11024, HF_Trans_1107, HF_Trans_1114, HF_Trans_11241, HF_Trans_11609, HF_Trans_11610, HF_Trans_11611, HF_Trans_11867, HF_Trans_1310, HF_Trans_14175, HF_Trans_14186, HF_Trans_14454, HF_Trans_14559, HF_Trans_1539, HF_Trans_1669, HF_Trans_17968, HF_Trans_18026, HF_Trans_18389, HF_Trans_1854, HF_Trans_18675, HF_Trans_18958, HF_Tr…
GO:0004984	5.20258e-29	1	42	48	olfactory receptor activity	MF	4.48116e-26	MF olfactory receptor activity	HF_Trans_10674, HF_Trans_11024, HF_Trans_1107, HF_Trans_1114, HF_Trans_11241, HF_Trans_11609, HF_Trans_11610, HF_Trans_11867, HF_Trans_1310, HF_Trans_14175, HF_Trans_14186, HF_Trans_14559, HF_Trans_1539, HF_Trans_1854, HF_Trans_1987, HF_Trans_2145, HF_Trans_2146, HF_Trans_22119, HF_Trans_23090, HF_Trans_23138, HF_Trans_23208, HF_Trans_3962, HF_Trans_4020, HF_Trans_4030, HF_Trans_4035, HF_Trans_47…
GO:0007608	5.20258e-29	1	42	48	sensory perception of smell	BP	4.48116e-26	BP sensory perception of smell	HF_Trans_10674, HF_Trans_11024, HF_Trans_1107, HF_Trans_1114, HF_Trans_11241, HF_Trans_11609, HF_Trans_11610, HF_Trans_11867, HF_Trans_1310, HF_Trans_14175, HF_Trans_14186, HF_Trans_14559, HF_Trans_1539, HF_Trans_1854, HF_Trans_1987, HF_Trans_2145, HF_Trans_2146, HF_Trans_22119, HF_Trans_23090, HF_Trans_23138, HF_Trans_23208, HF_Trans_3962, HF_Trans_4020, HF_Trans_4030, HF_Trans_4035, HF_Trans_47…
GO:0016020	4.42441e-15	1	186	710	membrane	CC	2.85817e-12	CC membrane	HF_Trans_10017, HF_Trans_10017, HF_Trans_10081, HF_Trans_10082, HF_Trans_10082, HF_Trans_10334, HF_Trans_10400, HF_Trans_10528, HF_Trans_10600, HF_Trans_10674, HF_Trans_10721, HF_Trans_10722, HF_Trans_10782, HF_Trans_1095, HF_Trans_11024, HF_Trans_1107, HF_Trans_11081, HF_Trans_11126, HF_Trans_11126, HF_Trans_1114, HF_Trans_11241, HF_Trans_11307, HF_Trans_11507, HF_Trans_11609, HF_Trans_11610, HF…
GO:0015276	1.12705e-10	1	19	24	ligand-gated ion channel activity	MF	5.82457e-08	MF ligand-gated ion channel activity	HF_Trans_10017, HF_Trans_11863, HF_Trans_13123, HF_Trans_14518, HF_Trans_2671, HF_Trans_4050, HF_Trans_4265, HF_Trans_4551, HF_Trans_4625, HF_Trans_4682, HF_Trans_5188, HF_Trans_5666, HF_Trans_5910, HF_Trans_6197, HF_Trans_6439, HF_Trans_6440, HF_Trans_7081, HF_Trans_9469, HF_Trans_9522
GO:0004970	1.49195e-08	1	15	19	ionotropic glutamate receptor activity	MF	6.42534e-06	MF ionotropic glutamate receptor activity	HF_Trans_10017, HF_Trans_1095, HF_Trans_11863, HF_Trans_14518, HF_Trans_4050, HF_Trans_4551, HF_Trans_4625, HF_Trans_5666, HF_Trans_5910, HF_Trans_5911, HF_Trans_6197, HF_Trans_8852, HF_Trans_890, HF_Trans_891, HF_Trans_9469
GO:0005506	1.99167e-07	1	70	269	iron ion binding	MF	6.2748e-05	MF iron ion binding	HF_Trans_10293, HF_Trans_10863, HF_Trans_11154, HF_Trans_11167, HF_Trans_11168, HF_Trans_11169, HF_Trans_11242, HF_Trans_11279, HF_Trans_11280, HF_Trans_11919, HF_Trans_11919, HF_Trans_12112, HF_Trans_12222, HF_Trans_12286, HF_Trans_12324, HF_Trans_12326, HF_Trans_12596, HF_Trans_12596, HF_Trans_12597, HF_Trans_128, HF_Trans_14076, HF_Trans_14077, HF_Trans_14077, HF_Trans_16649, HF_Trans_16649, H…
GO:0016705	2.09188e-07	1	65	244	oxidoreductase activity, acting on paired donors, with incorporation or reduction of molecular oxygen	MF	6.2748e-05	MF oxidoreductase activity, acting on paired donors, with incorporation or reduction of molecular oxygen	HF_Trans_10293, HF_Trans_10293, HF_Trans_11154, HF_Trans_11154, HF_Trans_11167, HF_Trans_11167, HF_Trans_11168, HF_Trans_11168, HF_Trans_11169, HF_Trans_11169, HF_Trans_11279, HF_Trans_11280, HF_Trans_11919, HF_Trans_11919, HF_Trans_12112, HF_Trans_12222, HF_Trans_12222, HF_Trans_12324, HF_Trans_12326, HF_Trans_12326, HF_Trans_12596, HF_Trans_12596, HF_Trans_12596, HF_Trans_12597, HF_Trans_128, H…
GO:0030431	2.67116e-07	1	11	17	sleep	BP	6.2748e-05	BP sleep	HF_Trans_10254, HF_Trans_10770, HF_Trans_10771, HF_Trans_12908, HF_Trans_14330, HF_Trans_2334, HF_Trans_2422, HF_Trans_289, HF_Trans_414, HF_Trans_450, HF_Trans_6933
GO:0032222	2.67116e-07	1	11	17	regulation of synaptic transmission, cholinergic	BP	6.2748e-05	BP regulation of synaptic transmission, cholinergic	HF_Trans_10254, HF_Trans_10770, HF_Trans_10771, HF_Trans_12908, HF_Trans_14330, HF_Trans_2334, HF_Trans_2422, HF_Trans_289, HF_Trans_414, HF_Trans_450, HF_Trans_6933
GO:1903818	2.67116e-07	1	11	17	positive regulation of voltage-gated potassium channel activity	BP	6.2748e-05	BP positive regulation of voltage-gated potassium channel activity	HF_Trans_10254, HF_Trans_10770, HF_Trans_10771, HF_Trans_12908, HF_Trans_14330, HF_Trans_2334, HF_Trans_2422, HF_Trans_289, HF_Trans_414, HF_Trans_450, HF_Trans_6933
GO:0006811	1.14306e-06	1	37	101	ion transport	BP	0.000246139	BP ion transport	HF_Trans_10081, HF_Trans_10081, HF_Trans_10082, HF_Trans_10082, HF_Trans_10082, HF_Trans_10082, HF_Trans_11126, HF_Trans_11863, HF_Trans_11960, HF_Trans_13448, HF_Trans_13448, HF_Trans_14172, HF_Trans_14172, HF_Trans_14518, HF_Trans_14650, HF_Trans_15483, HF_Trans_16577, HF_Trans_16689, HF_Trans_18839, HF_Trans_20433, HF_Trans_23666, HF_Trans_4551, HF_Trans_4625, HF_Trans_4782, HF_Trans_4783, HF_…
GO:0005216	1.62429e-06	0.999999	34	91	ion channel activity	MF	0.000322859	MF ion channel activity	HF_Trans_11126, HF_Trans_11863, HF_Trans_11960, HF_Trans_13448, HF_Trans_14172, HF_Trans_14518, HF_Trans_14650, HF_Trans_15483, HF_Trans_16577, HF_Trans_16689, HF_Trans_18839, HF_Trans_20433, HF_Trans_23666, HF_Trans_4551, HF_Trans_4625, HF_Trans_4782, HF_Trans_4783, HF_Trans_5185, HF_Trans_5273, HF_Trans_5531, HF_Trans_5666, HF_Trans_6197, HF_Trans_6350, HF_Trans_6372, HF_Trans_6706, HF_Trans_71…
GO:0019731	3.88685e-06	1	8	10	antibacterial humoral response	BP	0.000717401	BP antibacterial humoral response	HF_Trans_10268, HF_Trans_10269, HF_Trans_10270, HF_Trans_1176, HF_Trans_1177, HF_Trans_2372, HF_Trans_7100, HF_Trans_8698
GO:0042742	4.98474e-06	1	9	13	defense response to bacterium	BP	0.000858705	BP defense response to bacterium	HF_Trans_10268, HF_Trans_10269, HF_Trans_10270, HF_Trans_1176, HF_Trans_1177, HF_Trans_15488, HF_Trans_2372, HF_Trans_7100, HF_Trans_8698
GO:0020037	1.08783e-05	0.999995	70	298	heme binding	MF	0.00175684	MF heme binding	HF_Trans_10293, HF_Trans_10377, HF_Trans_11154, HF_Trans_11167, HF_Trans_11168, HF_Trans_11169, HF_Trans_11279, HF_Trans_11280, HF_Trans_11919, HF_Trans_11919, HF_Trans_12112, HF_Trans_12222, HF_Trans_12324, HF_Trans_12326, HF_Trans_12596, HF_Trans_12596, HF_Trans_12597, HF_Trans_128, HF_Trans_14076, HF_Trans_14077, HF_Trans_14077, HF_Trans_16649, HF_Trans_16649, HF_Trans_1730, HF_Trans_1730, HF_…
GO:0042246	2.16535e-05	1	5	5	tissue regeneration	BP	0.00329134	BP tissue regeneration	HF_Trans_23278, HF_Trans_3530, HF_Trans_3531, HF_Trans_3532, HF_Trans_4725
GO:0000981	2.33724e-05	0.999993	24	65	DNA-binding transcription factor activity, RNA polymerase II-specific	MF	0.00335524	MF DNA-binding transcription factor activity, RNA polymerase II-specific	HF_Trans_10416, HF_Trans_10853, HF_Trans_11488, HF_Trans_11518, HF_Trans_1162, HF_Trans_13146, HF_Trans_1619, HF_Trans_23648, HF_Trans_2692, HF_Trans_2789, HF_Trans_3145, HF_Trans_408, HF_Trans_4398, HF_Trans_4526, HF_Trans_5352, HF_Trans_5353, HF_Trans_5761, HF_Trans_5822, HF_Trans_5823, HF_Trans_7628, HF_Trans_8167, HF_Trans_8794, HF_Trans_8845, HF_Trans_8987
GO:0005615	3.30135e-05	0.99999	24	67	extracellular space	CC	0.00448984	CC extracellular space	HF_Trans_10268, HF_Trans_10269, HF_Trans_10270, HF_Trans_10883, HF_Trans_1176, HF_Trans_1177, HF_Trans_11895, HF_Trans_12965, HF_Trans_13503, HF_Trans_13789, HF_Trans_14029, HF_Trans_2009, HF_Trans_2372, HF_Trans_2441, HF_Trans_3179, HF_Trans_3350, HF_Trans_3491, HF_Trans_4246, HF_Trans_7100, HF_Trans_7237, HF_Trans_7238, HF_Trans_7472, HF_Trans_8698, HF_Trans_9303
GO:0004497	0.000128791	0.999966	17	46	monooxygenase activity	MF	0.0166397	MF monooxygenase activity	HF_Trans_11242, HF_Trans_11919, HF_Trans_12596, HF_Trans_14077, HF_Trans_16649, HF_Trans_1730, HF_Trans_17483, HF_Trans_21797, HF_Trans_2258, HF_Trans_4880, HF_Trans_4941, HF_Trans_4942, HF_Trans_5664, HF_Trans_5999, HF_Trans_6181, HF_Trans_705, HF_Trans_706
GO:0004930	0.000296043	0.999875	31	109	G protein-coupled receptor activity	MF	0.0352031	MF G protein-coupled receptor activity	HF_Trans_10261, HF_Trans_11164, HF_Trans_11307, HF_Trans_11345, HF_Trans_12180, HF_Trans_13332, HF_Trans_14037, HF_Trans_16133, HF_Trans_1630, HF_Trans_17583, HF_Trans_18322, HF_Trans_19207, HF_Trans_20931, HF_Trans_21522, HF_Trans_22140, HF_Trans_22140, HF_Trans_22189, HF_Trans_2337, HF_Trans_23399, HF_Trans_3869, HF_Trans_3904, HF_Trans_4308, HF_Trans_4914, HF_Trans_5492, HF_Trans_5492, HF_Tran…
GO:0007186	0.000299717	0.999869	33	120	G protein-coupled receptor signaling pathway	BP	0.0352031	BP G protein-coupled receptor signaling pathway	HF_Trans_10261, HF_Trans_10429, HF_Trans_11164, HF_Trans_11307, HF_Trans_12180, HF_Trans_13332, HF_Trans_14037, HF_Trans_15472, HF_Trans_16133, HF_Trans_17583, HF_Trans_18322, HF_Trans_19207, HF_Trans_19207, HF_Trans_20931, HF_Trans_21522, HF_Trans_21522, HF_Trans_22140, HF_Trans_22189, HF_Trans_2337, HF_Trans_23399, HF_Trans_3678, HF_Trans_3678, HF_Trans_3869, HF_Trans_3904, HF_Trans_3904, HF_Tr…
GO:0046600	0.000333897	0.999983	6	8	negative regulation of centriole replication	BP	0.0375126	BP negative regulation of centriole replication	HF_Trans_7244, HF_Trans_7245, HF_Trans_7246, HF_Trans_7247, HF_Trans_7248, HF_Trans_7251
GO:0008017	0.000562969	0.999792	23	68	microtubule binding	MF	0.060613	MF microtubule binding	HF_Trans_11462, HF_Trans_11463, HF_Trans_11464, HF_Trans_12351, HF_Trans_12352, HF_Trans_13316, HF_Trans_1416, HF_Trans_14243, HF_Trans_14418, HF_Trans_19141, HF_Trans_20591, HF_Trans_22986, HF_Trans_2517, HF_Trans_7244, HF_Trans_7245, HF_Trans_7246, HF_Trans_7247, HF_Trans_7248, HF_Trans_7251, HF_Trans_7679, HF_Trans_859, HF_Trans_8701, HF_Trans_8723
GO:0016021	0.000690827	0.999504	153	817	integral component of membrane	CC	0.0714039	CC integral component of membrane	HF_Trans_10082, HF_Trans_10082, HF_Trans_10105, HF_Trans_10106, HF_Trans_10261, HF_Trans_10261, HF_Trans_10291, HF_Trans_10334, HF_Trans_10528, HF_Trans_10925, HF_Trans_10993, HF_Trans_11027, HF_Trans_11072, HF_Trans_11081, HF_Trans_11164, HF_Trans_11164, HF_Trans_11219, HF_Trans_11293, HF_Trans_11293, HF_Trans_11307, HF_Trans_11644, HF_Trans_11686, HF_Trans_11726, HF_Trans_11728, HF_Trans_11737,…
GO:0034464	0.000915862	1	4	4	BBSome	CC	0.0910226	CC BBSome	HF_Trans_10179, HF_Trans_11406, HF_Trans_11643, HF_Trans_2214
GO:0038023	0.00114497	0.999739	11	27	signaling receptor activity	MF	0.109577	MF signaling receptor activity	HF_Trans_11863, HF_Trans_14518, HF_Trans_15548, HF_Trans_17242, HF_Trans_17649, HF_Trans_4551, HF_Trans_4625, HF_Trans_5666, HF_Trans_6197, HF_Trans_7584, HF_Trans_9469
GO:0005856	0.00127109	0.99965	14	33	cytoskeleton	CC	0.117304	CC cytoskeleton	HF_Trans_10636, HF_Trans_11407, HF_Trans_12086, HF_Trans_12235, HF_Trans_12370, HF_Trans_13528, HF_Trans_13862, HF_Trans_14418, HF_Trans_433, HF_Trans_5874, HF_Trans_6107, HF_Trans_8136, HF_Trans_8978, HF_Trans_9835
GO:0070588	0.0017049	0.999558	12	30	calcium ion transmembrane transport	BP	0.151912	BP calcium ion transmembrane transport	HF_Trans_11126, HF_Trans_13607, HF_Trans_14650, HF_Trans_15483, HF_Trans_18839, HF_Trans_19562, HF_Trans_19810, HF_Trans_23666, HF_Trans_4051, HF_Trans_5185, HF_Trans_5273, HF_Trans_6296, HF_Trans_6296
GO:0008745	0.00194008	0.999709	7	15	N-acetylmuramoyl-L-alanine amidase activity	MF	0.161715	MF N-acetylmuramoyl-L-alanine amidase activity	HF_Trans_11267, HF_Trans_11267, HF_Trans_12754, HF_Trans_12754, HF_Trans_13800, HF_Trans_13800, HF_Trans_23227, HF_Trans_23227, HF_Trans_2781, HF_Trans_2781, HF_Trans_4421, HF_Trans_4421, HF_Trans_4757, HF_Trans_4757
GO:0009253	0.00194008	0.999709	7	15	peptidoglycan catabolic process	BP	0.161715	BP peptidoglycan catabolic process	HF_Trans_11267, HF_Trans_11267, HF_Trans_12754, HF_Trans_12754, HF_Trans_13800, HF_Trans_13800, HF_Trans_23227, HF_Trans_23227, HF_Trans_2781, HF_Trans_2781, HF_Trans_4421, HF_Trans_4421, HF_Trans_4757, HF_Trans_4757
GO:0006355	0.00316672	0.997915	76	367	regulation of transcription, DNA-templated	BP	0.255713	BP regulation of transcription, DNA-templated	HF_Trans_10136, HF_Trans_10357, HF_Trans_10416, HF_Trans_10853, HF_Trans_10853, HF_Trans_11124, HF_Trans_11175, HF_Trans_11175, HF_Trans_11175, HF_Trans_11408, HF_Trans_11408, HF_Trans_11488, HF_Trans_11488, HF_Trans_11489, HF_Trans_11518, HF_Trans_11518, HF_Trans_11518, HF_Trans_1162, HF_Trans_11776, HF_Trans_11777, HF_Trans_11778, HF_Trans_12119, HF_Trans_12166, HF_Trans_12172, HF_Trans_12769, …
GO:0080019	0.00364236	0.998908	12	36	fatty-acyl-CoA reductase (alcohol-forming) activity	MF	0.285208	MF fatty-acyl-CoA reductase (alcohol-forming) activity	HF_Trans_10353, HF_Trans_10677, HF_Trans_11598, HF_Trans_16858, HF_Trans_20617, HF_Trans_2185, HF_Trans_4236, HF_Trans_5903, HF_Trans_5904, HF_Trans_7502, HF_Trans_8584, HF_Trans_9391
GO:0008194	0.00510427	0.998306	13	40	UDP-glycosyltransferase activity	MF	0.387924	MF UDP-glycosyltransferase activity	HF_Trans_10280, HF_Trans_10516, HF_Trans_10517, HF_Trans_11204, HF_Trans_22389, HF_Trans_4150, HF_Trans_4619, HF_Trans_5715, HF_Trans_7242, HF_Trans_7265, HF_Trans_7266, HF_Trans_7267, HF_Trans_7268
GO:0043190	0.00618004	1	3	3	ATP-binding cassette (ABC) transporter complex	CC	0.450113	CC ATP-binding cassette (ABC) transporter complex	HF_Trans_10925, HF_Trans_11686, HF_Trans_14367
GO:0016849	0.00627092	0.998861	7	14	phosphorus-oxygen lyase activity	MF	0.450113	MF phosphorus-oxygen lyase activity	HF_Trans_11666, HF_Trans_13312, HF_Trans_13570, HF_Trans_4641, HF_Trans_6638, HF_Trans_7744, HF_Trans_8089
GO:0050909	0.00761812	0.99837	7	19	sensory perception of taste	BP	0.532033	BP sensory perception of taste	HF_Trans_19652, HF_Trans_22667, HF_Trans_23000, HF_Trans_23700, HF_Trans_393, HF_Trans_533, HF_Trans_617
GO:0003700	0.0085722	0.994835	43	196	DNA-binding transcription factor activity	MF	0.58291	MF DNA-binding transcription factor activity	HF_Trans_10136, HF_Trans_10853, HF_Trans_11124, HF_Trans_11175, HF_Trans_11175, HF_Trans_11175, HF_Trans_11408, HF_Trans_11408, HF_Trans_11518, HF_Trans_11518, HF_Trans_11638, HF_Trans_11639, HF_Trans_12166, HF_Trans_12814, HF_Trans_13369, HF_Trans_13369, HF_Trans_14415, HF_Trans_14415, HF_Trans_14458, HF_Trans_1653, HF_Trans_17007, HF_Trans_2016, HF_Trans_21859, HF_Trans_21917, HF_Trans_21917, H…
GO:0005249	0.0100634	0.997514	8	20	voltage-gated potassium channel activity	MF	0.666762	MF voltage-gated potassium channel activity	HF_Trans_4782, HF_Trans_4783, HF_Trans_6350, HF_Trans_6372, HF_Trans_6706, HF_Trans_7842, HF_Trans_9304, HF_Trans_9304, HF_Trans_9306, HF_Trans_9306
GO:0005544	0.0110023	0.998416	5	10	calcium-dependent phospholipid binding	MF	0.710751	MF calcium-dependent phospholipid binding	HF_Trans_2259, HF_Trans_2794, HF_Trans_6194, HF_Trans_8901, HF_Trans_9520
GO:0005262	0.0124801	0.997647	6	13	calcium channel activity	MF	0.786548	MF calcium channel activity	HF_Trans_11126, HF_Trans_14650, HF_Trans_19562, HF_Trans_19810, HF_Trans_23666, HF_Trans_5185
GO:0019904	0.0145549	0.999336	3	4	protein domain specific binding	MF	0.851051	MF protein domain specific binding	HF_Trans_1091, HF_Trans_12686, HF_Trans_209
GO:0030091	0.0148613	0.999014	3	5	protein repair	BP	0.851051	BP protein repair	HF_Trans_5414, HF_Trans_5415, HF_Trans_5416
GO:0033743	0.0148613	0.999014	3	5	peptide-methionine (R)-S-oxide reductase activity	MF	0.851051	MF peptide-methionine (R)-S-oxide reductase activity	HF_Trans_5414, HF_Trans_5415, HF_Trans_5416
GO:0006813	0.015083	0.994735	11	34	potassium ion transport	BP	0.851051	BP potassium ion transport	HF_Trans_10687, HF_Trans_13577, HF_Trans_4782, HF_Trans_4783, HF_Trans_6350, HF_Trans_6372, HF_Trans_6706, HF_Trans_6859, HF_Trans_7842, HF_Trans_9304, HF_Trans_9304, HF_Trans_9306, HF_Trans_9306
GO:0035556	0.0151503	0.992172	24	89	intracellular signal transduction	BP	0.851051	BP intracellular signal transduction	HF_Trans_10069, HF_Trans_10069, HF_Trans_10576, HF_Trans_11666, HF_Trans_11666, HF_Trans_13312, HF_Trans_13312, HF_Trans_13469, HF_Trans_13570, HF_Trans_13570, HF_Trans_22949, HF_Trans_2310, HF_Trans_23180, HF_Trans_4641, HF_Trans_4641, HF_Trans_5412, HF_Trans_5512, HF_Trans_5769, HF_Trans_5772, HF_Trans_6547, HF_Trans_6594, HF_Trans_6638, HF_Trans_6638, HF_Trans_7059, HF_Trans_7744, HF_Trans_774…
GO:0006518	0.0162955	0.999223	3	4	peptide metabolic process	BP	0.895904	BP peptide metabolic process	HF_Trans_5664, HF_Trans_7143, HF_Trans_8576
GO:0090162	0.0174647	0.999143	3	4	establishment of epithelial cell polarity	BP	0.940185	BP establishment of epithelial cell polarity	HF_Trans_12018, HF_Trans_12020, HF_Trans_5576
GO:0009968	0.0185197	0.99866	3	5	negative regulation of signal transduction	BP	0.976632	BP negative regulation of signal transduction	HF_Trans_11084, HF_Trans_11233, HF_Trans_8959
GO:0004965	0.0196972	0.997436	4	8	G protein-coupled GABA receptor activity	MF	1	MF G protein-coupled GABA receptor activity	HF_Trans_15472, HF_Trans_19207, HF_Trans_3904, HF_Trans_9178
GO:0003841	0.0202893	1	2	2	1-acylglycerol-3-phosphate O-acyltransferase activity	MF	1	MF 1-acylglycerol-3-phosphate O-acyltransferase activity	HF_Trans_6337, HF_Trans_8559
GO:0008278	0.0227657	1	2	2	cohesin complex	CC	1	CC cohesin complex	HF_Trans_7529, HF_Trans_8175
GO:0060271	0.0241381	0.996965	4	7	cilium assembly	BP	1	BP cilium assembly	HF_Trans_12925, HF_Trans_343, HF_Trans_5576, HF_Trans_5920
GO:0015379	0.025546	1	2	2	potassium:chloride symporter activity	MF	1	MF potassium:chloride symporter activity	HF_Trans_10081, HF_Trans_10082, HF_Trans_10082
GO:0071477	0.025546	1	2	2	cellular hypotonic salinity response	BP	1	BP cellular hypotonic salinity response	HF_Trans_10081, HF_Trans_10082
GO:1902476	0.025546	1	2	2	chloride transmembrane transport	BP	1	BP chloride transmembrane transport	HF_Trans_10081, HF_Trans_10082
GO:0030141	0.026105	1	2	2	secretory granule	CC	1	CC secretory granule	HF_Trans_13041, HF_Trans_9912
GO:0007098	0.0264264	1	2	2	centrosome cycle	BP	1	BP centrosome cycle	HF_Trans_12302, HF_Trans_12303
GO:0009190	0.0283874	0.992012	7	19	cyclic nucleotide biosynthetic process	BP	1	BP cyclic nucleotide biosynthetic process	HF_Trans_11666, HF_Trans_11666, HF_Trans_13312, HF_Trans_13312, HF_Trans_13570, HF_Trans_13570, HF_Trans_4641, HF_Trans_4641, HF_Trans_6638, HF_Trans_6638, HF_Trans_7744, HF_Trans_7744, HF_Trans_8089, HF_Trans_8089
GO:0006211	0.0285	1	2	2	5-methylcytosine catabolic process	BP	1	BP 5-methylcytosine catabolic process	HF_Trans_12815, HF_Trans_3232
GO:0070579	0.0285	1	2	2	methylcytosine dioxygenase activity	MF	1	MF methylcytosine dioxygenase activity	HF_Trans_12815, HF_Trans_3232
GO:0080111	0.0285	1	2	2	DNA demethylation	BP	1	BP DNA demethylation	HF_Trans_12815, HF_Trans_3232
GO:0007601	0.0287416	0.997519	3	5	visual perception	BP	1	BP visual perception	HF_Trans_11307, HF_Trans_4914, HF_Trans_8102
GO:0003998	0.029577	0.998911	2	3	acylphosphatase activity	MF	1	MF acylphosphatase activity	HF_Trans_10229, HF_Trans_10230
GO:0004869	0.0297838	0.9933	5	16	cysteine-type endopeptidase inhibitor activity	MF	1	MF cysteine-type endopeptidase inhibitor activity	HF_Trans_11515, HF_Trans_11517, HF_Trans_2641, HF_Trans_2642, HF_Trans_9251
GO:1905515	0.0318417	1	2	2	non-motile cilium assembly	BP	1	BP non-motile cilium assembly	HF_Trans_10179, HF_Trans_2214
GO:0003779	0.0338176	0.984504	14	52	actin binding	MF	1	MF actin binding	HF_Trans_10025, HF_Trans_10025, HF_Trans_10712, HF_Trans_10919, HF_Trans_11206, HF_Trans_11407, HF_Trans_12086, HF_Trans_12370, HF_Trans_12997, HF_Trans_14207, HF_Trans_2557, HF_Trans_3031, HF_Trans_4201, HF_Trans_8080, HF_Trans_9786
GO:0007268	0.0340618	1	2	2	chemical synaptic transmission	BP	1	BP chemical synaptic transmission	HF_Trans_343, HF_Trans_5412
GO:0042834	0.041705	0.994622	3	7	peptidoglycan binding	MF	1	MF peptidoglycan binding	HF_Trans_23227, HF_Trans_2781, HF_Trans_4757
GO:0045087	0.041705	0.994622	3	7	innate immune response	BP	1	BP innate immune response	HF_Trans_23227, HF_Trans_2781, HF_Trans_4757
GO:0005154	0.0459124	0.997833	2	3	epidermal growth factor receptor binding	MF	1	MF epidermal growth factor receptor binding	HF_Trans_3685, HF_Trans_7354
GO:0007173	0.0459124	0.997833	2	3	epidermal growth factor receptor signaling pathway	BP	1	BP epidermal growth factor receptor signaling pathway	HF_Trans_3685, HF_Trans_7354
GO:0048018	0.0459124	0.997833	2	3	receptor ligand activity	MF	1	MF receptor ligand activity	HF_Trans_3685, HF_Trans_7354

## Sheet: Male h > Male b
#GOSeq analysis of genes upregulated in male head appendages versus male headless bodies
category	over_represented_pvalue	under_represented_pvalue	numDEInCat	numInCat	term	ontology	over_represented_FDR	go_term	gene_ids
GO:0005549	3.35655e-32	1	69	96	odorant binding	MF	8.67334e-29	MF odorant binding	HF_Trans_10313, HF_Trans_10315, HF_Trans_10356, HF_Trans_10674, HF_Trans_11024, HF_Trans_1107, HF_Trans_1114, HF_Trans_11241, HF_Trans_11609, HF_Trans_11610, HF_Trans_11611, HF_Trans_11867, HF_Trans_1310, HF_Trans_14175, HF_Trans_14186, HF_Trans_14454, HF_Trans_14559, HF_Trans_1539, HF_Trans_1540, HF_Trans_1669, HF_Trans_17968, HF_Trans_18026, HF_Trans_1854, HF_Trans_18675, HF_Trans_1987, HF_Tran…
GO:0004984	2.05066e-25	1	41	48	olfactory receptor activity	MF	1.7663e-22	MF olfactory receptor activity	HF_Trans_10674, HF_Trans_11024, HF_Trans_1107, HF_Trans_1114, HF_Trans_11241, HF_Trans_11609, HF_Trans_11610, HF_Trans_11867, HF_Trans_1310, HF_Trans_14175, HF_Trans_14186, HF_Trans_14559, HF_Trans_1539, HF_Trans_1540, HF_Trans_1854, HF_Trans_1987, HF_Trans_2146, HF_Trans_23090, HF_Trans_23138, HF_Trans_23208, HF_Trans_3962, HF_Trans_4020, HF_Trans_4030, HF_Trans_4035, HF_Trans_4731, HF_Trans_489…
GO:0007608	2.05066e-25	1	41	48	sensory perception of smell	BP	1.7663e-22	BP sensory perception of smell	HF_Trans_10674, HF_Trans_11024, HF_Trans_1107, HF_Trans_1114, HF_Trans_11241, HF_Trans_11609, HF_Trans_11610, HF_Trans_11867, HF_Trans_1310, HF_Trans_14175, HF_Trans_14186, HF_Trans_14559, HF_Trans_1539, HF_Trans_1540, HF_Trans_1854, HF_Trans_1987, HF_Trans_2146, HF_Trans_23090, HF_Trans_23138, HF_Trans_23208, HF_Trans_3962, HF_Trans_4020, HF_Trans_4030, HF_Trans_4035, HF_Trans_4731, HF_Trans_489…
GO:0016020	3.93958e-17	1	206	710	membrane	CC	2.54497e-14	CC membrane	HF_Trans_10017, HF_Trans_10017, HF_Trans_10081, HF_Trans_10082, HF_Trans_10082, HF_Trans_10334, HF_Trans_10400, HF_Trans_10504, HF_Trans_10528, HF_Trans_10600, HF_Trans_10674, HF_Trans_10721, HF_Trans_10722, HF_Trans_10757, HF_Trans_10782, HF_Trans_10828, HF_Trans_10828, HF_Trans_11024, HF_Trans_1107, HF_Trans_11081, HF_Trans_11125, HF_Trans_1114, HF_Trans_11241, HF_Trans_11294, HF_Trans_11307, H…
GO:0015276	2.6122e-10	1	18	24	ligand-gated ion channel activity	MF	1.34998e-07	MF ligand-gated ion channel activity	HF_Trans_10017, HF_Trans_11863, HF_Trans_13123, HF_Trans_15640, HF_Trans_2671, HF_Trans_4050, HF_Trans_4265, HF_Trans_4551, HF_Trans_4682, HF_Trans_5188, HF_Trans_5666, HF_Trans_5910, HF_Trans_6197, HF_Trans_6439, HF_Trans_6440, HF_Trans_7081, HF_Trans_9469, HF_Trans_9522
GO:0055114	7.85134e-08	1	195	820	oxidation-reduction process	BP	3.38131e-05	BP oxidation-reduction process	HF_Trans_1000, HF_Trans_10285, HF_Trans_10285, HF_Trans_10285, HF_Trans_10293, HF_Trans_10293, HF_Trans_10377, HF_Trans_10409, HF_Trans_10863, HF_Trans_10863, HF_Trans_10863, HF_Trans_11154, HF_Trans_11154, HF_Trans_11165, HF_Trans_11165, HF_Trans_11167, HF_Trans_11167, HF_Trans_11169, HF_Trans_11169, HF_Trans_11242, HF_Trans_11242, HF_Trans_11242, HF_Trans_11279, HF_Trans_11650, HF_Trans_1185, H…
GO:0020037	1.632e-07	1	85	298	heme binding	MF	6.02443e-05	MF heme binding	HF_Trans_10293, HF_Trans_10377, HF_Trans_11154, HF_Trans_11165, HF_Trans_11167, HF_Trans_11169, HF_Trans_11279, HF_Trans_11650, HF_Trans_1185, HF_Trans_1186, HF_Trans_11919, HF_Trans_11919, HF_Trans_12222, HF_Trans_12324, HF_Trans_12326, HF_Trans_12596, HF_Trans_12596, HF_Trans_12597, HF_Trans_128, HF_Trans_13375, HF_Trans_14076, HF_Trans_14077, HF_Trans_14077, HF_Trans_14648, HF_Trans_14881, HF_…
GO:0004970	3.85323e-05	0.999995	11	19	ionotropic glutamate receptor activity	MF	0.0124459	MF ionotropic glutamate receptor activity	HF_Trans_10017, HF_Trans_11863, HF_Trans_4050, HF_Trans_4551, HF_Trans_5666, HF_Trans_5910, HF_Trans_5911, HF_Trans_6197, HF_Trans_890, HF_Trans_891, HF_Trans_9469
GO:0000981	5.76386e-05	0.999982	24	65	DNA-binding transcription factor activity, RNA polymerase II-specific	MF	0.0165487	MF DNA-binding transcription factor activity, RNA polymerase II-specific	HF_Trans_10416, HF_Trans_10853, HF_Trans_11488, HF_Trans_11518, HF_Trans_1162, HF_Trans_13146, HF_Trans_15033, HF_Trans_1619, HF_Trans_16712, HF_Trans_2692, HF_Trans_2789, HF_Trans_3145, HF_Trans_408, HF_Trans_4398, HF_Trans_4526, HF_Trans_5352, HF_Trans_5353, HF_Trans_5761, HF_Trans_5822, HF_Trans_5823, HF_Trans_7628, HF_Trans_8794, HF_Trans_8845, HF_Trans_8987
GO:0016705	6.67338e-05	0.999965	65	244	oxidoreductase activity, acting on paired donors, with incorporation or reduction of molecular oxygen	MF	0.017244	MF oxidoreductase activity, acting on paired donors, with incorporation or reduction of molecular oxygen	HF_Trans_10293, HF_Trans_10293, HF_Trans_11154, HF_Trans_11154, HF_Trans_11165, HF_Trans_11165, HF_Trans_11167, HF_Trans_11167, HF_Trans_11169, HF_Trans_11169, HF_Trans_11279, HF_Trans_11650, HF_Trans_1185, HF_Trans_1185, HF_Trans_1186, HF_Trans_1186, HF_Trans_11919, HF_Trans_11919, HF_Trans_12222, HF_Trans_12222, HF_Trans_12324, HF_Trans_12326, HF_Trans_12326, HF_Trans_12596, HF_Trans_12596, HF_…
GO:0005506	8.07651e-05	0.999956	70	269	iron ion binding	MF	0.0189725	MF iron ion binding	HF_Trans_10293, HF_Trans_10863, HF_Trans_11154, HF_Trans_11165, HF_Trans_11167, HF_Trans_11169, HF_Trans_11242, HF_Trans_11279, HF_Trans_11650, HF_Trans_1185, HF_Trans_1186, HF_Trans_11919, HF_Trans_11919, HF_Trans_12222, HF_Trans_12286, HF_Trans_12324, HF_Trans_12326, HF_Trans_12596, HF_Trans_12596, HF_Trans_12597, HF_Trans_128, HF_Trans_13375, HF_Trans_14076, HF_Trans_14077, HF_Trans_14077, HF_…
GO:0009968	0.000145859	1	5	5	negative regulation of signal transduction	BP	0.0314082	BP negative regulation of signal transduction	HF_Trans_11084, HF_Trans_11233, HF_Trans_12846, HF_Trans_4867, HF_Trans_8959
GO:0042744	0.000272152	0.99998	7	10	hydrogen peroxide catabolic process	BP	0.0540954	BP hydrogen peroxide catabolic process	HF_Trans_16995, HF_Trans_19906, HF_Trans_20809, HF_Trans_22122, HF_Trans_22352, HF_Trans_23456, HF_Trans_4601
GO:0016021	0.000293681	0.99979	175	817	integral component of membrane	CC	0.0542052	CC integral component of membrane	HF_Trans_10082, HF_Trans_10082, HF_Trans_10106, HF_Trans_10261, HF_Trans_10261, HF_Trans_10334, HF_Trans_10528, HF_Trans_10757, HF_Trans_10828, HF_Trans_10828, HF_Trans_1092, HF_Trans_10925, HF_Trans_10993, HF_Trans_11027, HF_Trans_11061, HF_Trans_11081, HF_Trans_11097, HF_Trans_11219, HF_Trans_11293, HF_Trans_11293, HF_Trans_11307, HF_Trans_1135, HF_Trans_1135, HF_Trans_11644, HF_Trans_11686, HF…
GO:0009738	0.000614149	0.999964	6	8	abscisic acid-activated signaling pathway	BP	0.0964962	BP abscisic acid-activated signaling pathway	HF_Trans_17019, HF_Trans_7582, HF_Trans_7583, HF_Trans_7584, HF_Trans_7585, HF_Trans_7586
GO:0010427	0.000614149	0.999964	6	8	abscisic acid binding	MF	0.0964962	MF abscisic acid binding	HF_Trans_17019, HF_Trans_7582, HF_Trans_7583, HF_Trans_7584, HF_Trans_7585, HF_Trans_7586
GO:0051276	0.000652889	1	4	4	chromosome organization	BP	0.0964962	BP chromosome organization	HF_Trans_2732, HF_Trans_5749, HF_Trans_9004, HF_Trans_9457
GO:0034464	0.000680627	1	4	4	BBSome	CC	0.0964962	CC BBSome	HF_Trans_10179, HF_Trans_11406, HF_Trans_11643, HF_Trans_2214
GO:0038023	0.000709531	0.999841	12	27	signaling receptor activity	MF	0.0964962	MF signaling receptor activity	HF_Trans_11863, HF_Trans_17019, HF_Trans_17649, HF_Trans_4551, HF_Trans_5666, HF_Trans_6197, HF_Trans_7582, HF_Trans_7583, HF_Trans_7584, HF_Trans_7585, HF_Trans_7586, HF_Trans_9469
GO:0005261	0.00109451	0.999812	9	18	cation channel activity	MF	0.141411	MF cation channel activity	HF_Trans_10753, HF_Trans_11912, HF_Trans_16577, HF_Trans_18097, HF_Trans_19666, HF_Trans_3555, HF_Trans_5530, HF_Trans_5531, HF_Trans_8800
GO:0006952	0.00166545	0.999694	9	18	defense response	BP	0.204929	BP defense response	HF_Trans_16142, HF_Trans_17019, HF_Trans_18341, HF_Trans_21183, HF_Trans_7582, HF_Trans_7583, HF_Trans_7584, HF_Trans_7585, HF_Trans_7586
GO:0006355	0.0018144	0.998814	83	367	regulation of transcription, DNA-templated	BP	0.21311	BP regulation of transcription, DNA-templated	HF_Trans_10136, HF_Trans_10137, HF_Trans_10416, HF_Trans_10853, HF_Trans_10853, HF_Trans_11124, HF_Trans_11408, HF_Trans_11408, HF_Trans_11409, HF_Trans_11488, HF_Trans_11488, HF_Trans_11489, HF_Trans_11518, HF_Trans_11518, HF_Trans_11518, HF_Trans_1162, HF_Trans_11776, HF_Trans_11777, HF_Trans_11778, HF_Trans_12119, HF_Trans_12172, HF_Trans_12814, HF_Trans_12814, HF_Trans_1294, HF_Trans_13027, H…
GO:0005840	0.00318987	0.998129	50	196	ribosome	CC	0.350646	CC ribosome	HF_Trans_11143, HF_Trans_12276, HF_Trans_12605, HF_Trans_12933, HF_Trans_13927, HF_Trans_15086, HF_Trans_15374, HF_Trans_15443, HF_Trans_15576, HF_Trans_15749, HF_Trans_15905, HF_Trans_15954, HF_Trans_15971, HF_Trans_16086, HF_Trans_16567, HF_Trans_16645, HF_Trans_17090, HF_Trans_17143, HF_Trans_17400, HF_Trans_17621, HF_Trans_17622, HF_Trans_17882, HF_Trans_17982, HF_Trans_18112, HF_Trans_18708,…
GO:0004864	0.00325678	0.99962	6	10	protein phosphatase inhibitor activity	MF	0.350646	MF protein phosphatase inhibitor activity	HF_Trans_17019, HF_Trans_7582, HF_Trans_7583, HF_Trans_7584, HF_Trans_7585, HF_Trans_7586
GO:0005618	0.00354301	0.999861	4	5	cell wall	CC	0.352121	CC cell wall	HF_Trans_22095, HF_Trans_22096, HF_Trans_22116, HF_Trans_624
GO:0006073	0.00354301	0.999861	4	5	cellular glucan metabolic process	BP	0.352121	BP cellular glucan metabolic process	HF_Trans_22095, HF_Trans_22096, HF_Trans_22116, HF_Trans_624
GO:0043190	0.00408692	1	3	3	ATP-binding cassette (ABC) transporter complex	CC	0.391134	CC ATP-binding cassette (ABC) transporter complex	HF_Trans_10925, HF_Trans_11686, HF_Trans_14367
GO:0030414	0.00508212	0.999502	5	8	peptidase inhibitor activity	MF	0.469007	MF peptidase inhibitor activity	HF_Trans_109, HF_Trans_19552, HF_Trans_21470, HF_Trans_4770, HF_Trans_7751
GO:0006811	0.00568146	0.997185	27	101	ion transport	BP	0.506238	BP ion transport	HF_Trans_10081, HF_Trans_10081, HF_Trans_10082, HF_Trans_10082, HF_Trans_10082, HF_Trans_10082, HF_Trans_11863, HF_Trans_11912, HF_Trans_12504, HF_Trans_14172, HF_Trans_14172, HF_Trans_16577, HF_Trans_23666, HF_Trans_3555, HF_Trans_3892, HF_Trans_4551, HF_Trans_4783, HF_Trans_5530, HF_Trans_5531, HF_Trans_5666, HF_Trans_6197, HF_Trans_6372, HF_Trans_7150, HF_Trans_7150, HF_Trans_7151, HF_Trans_71…
GO:0006412	0.00659352	0.995917	52	213	translation	BP	0.544345	BP translation	HF_Trans_11143, HF_Trans_11143, HF_Trans_12276, HF_Trans_12563, HF_Trans_12605, HF_Trans_12933, HF_Trans_13927, HF_Trans_15086, HF_Trans_15374, HF_Trans_15443, HF_Trans_15443, HF_Trans_15749, HF_Trans_15749, HF_Trans_15760, HF_Trans_15905, HF_Trans_15971, HF_Trans_16567, HF_Trans_16567, HF_Trans_16645, HF_Trans_17090, HF_Trans_17143, HF_Trans_17327, HF_Trans_17327, HF_Trans_17400, HF_Trans_17621,…
GO:0008271	0.00674112	0.998941	6	12	secondary active sulfate transmembrane transporter activity	MF	0.544345	MF secondary active sulfate transmembrane transporter activity	HF_Trans_10334, HF_Trans_10528, HF_Trans_10757, HF_Trans_20257, HF_Trans_6536, HF_Trans_9932
GO:0008272	0.00674112	0.998941	6	12	sulfate transport	BP	0.544345	BP sulfate transport	HF_Trans_10334, HF_Trans_10334, HF_Trans_10528, HF_Trans_10528, HF_Trans_10757, HF_Trans_10757, HF_Trans_20257, HF_Trans_6536, HF_Trans_6536, HF_Trans_9932, HF_Trans_9932
GO:0003735	0.00696785	0.995607	55	228	structural constituent of ribosome	MF	0.545604	MF structural constituent of ribosome	HF_Trans_11143, HF_Trans_11143, HF_Trans_12276, HF_Trans_12563, HF_Trans_12605, HF_Trans_12933, HF_Trans_13927, HF_Trans_15086, HF_Trans_15086, HF_Trans_15374, HF_Trans_15443, HF_Trans_15443, HF_Trans_15576, HF_Trans_15749, HF_Trans_15760, HF_Trans_15905, HF_Trans_15954, HF_Trans_15971, HF_Trans_16086, HF_Trans_16567, HF_Trans_16567, HF_Trans_16645, HF_Trans_17090, HF_Trans_17143, HF_Trans_17327,…
GO:0009190	0.00730603	0.998328	8	19	cyclic nucleotide biosynthetic process	BP	0.555259	BP cyclic nucleotide biosynthetic process	HF_Trans_11097, HF_Trans_11097, HF_Trans_13311, HF_Trans_13312, HF_Trans_13312, HF_Trans_4641, HF_Trans_4641, HF_Trans_4642, HF_Trans_6638, HF_Trans_6638, HF_Trans_7742, HF_Trans_7742, HF_Trans_8089, HF_Trans_8089
GO:0048046	0.00892535	0.999314	4	6	apoplast	CC	0.630657	CC apoplast	HF_Trans_22095, HF_Trans_22096, HF_Trans_22116, HF_Trans_624
GO:0010411	0.00927437	0.999278	4	6	xyloglucan metabolic process	BP	0.630657	BP xyloglucan metabolic process	HF_Trans_22095, HF_Trans_22096, HF_Trans_22116, HF_Trans_624
GO:0016762	0.00927437	0.999278	4	6	xyloglucan:xyloglucosyl transferase activity	MF	0.630657	MF xyloglucan:xyloglucosyl transferase activity	HF_Trans_22095, HF_Trans_22095, HF_Trans_22096, HF_Trans_22096, HF_Trans_22116, HF_Trans_22116, HF_Trans_624, HF_Trans_624
GO:0042546	0.00927437	0.999278	4	6	cell wall biogenesis	BP	0.630657	BP cell wall biogenesis	HF_Trans_22095, HF_Trans_22096, HF_Trans_22116, HF_Trans_624
GO:0006979	0.00958645	0.996396	14	43	response to oxidative stress	BP	0.635164	BP response to oxidative stress	HF_Trans_10377, HF_Trans_14881, HF_Trans_16627, HF_Trans_16995, HF_Trans_17849, HF_Trans_19906, HF_Trans_20398, HF_Trans_20809, HF_Trans_22122, HF_Trans_22352, HF_Trans_23456, HF_Trans_2755, HF_Trans_4601, HF_Trans_5415
GO:0008194	0.00994609	0.996396	13	40	UDP-glycosyltransferase activity	MF	0.642517	MF UDP-glycosyltransferase activity	HF_Trans_10280, HF_Trans_10516, HF_Trans_10517, HF_Trans_11204, HF_Trans_19405, HF_Trans_4150, HF_Trans_5715, HF_Trans_6625, HF_Trans_7242, HF_Trans_7265, HF_Trans_7266, HF_Trans_7268, HF_Trans_9956
GO:0003843	0.0102336	0.999179	4	6	1,3-beta-D-glucan synthase activity	MF	0.644964	MF 1,3-beta-D-glucan synthase activity	HF_Trans_15444, HF_Trans_15444, HF_Trans_18070, HF_Trans_18070, HF_Trans_20302, HF_Trans_972
GO:0008017	0.0113427	0.994832	19	68	microtubule binding	MF	0.697848	MF microtubule binding	HF_Trans_12351, HF_Trans_12352, HF_Trans_13316, HF_Trans_13341, HF_Trans_14016, HF_Trans_14243, HF_Trans_14418, HF_Trans_20591, HF_Trans_21737, HF_Trans_2517, HF_Trans_5632, HF_Trans_7244, HF_Trans_7246, HF_Trans_7248, HF_Trans_7251, HF_Trans_7679, HF_Trans_859, HF_Trans_8701, HF_Trans_8723
GO:0005886	0.0120514	0.994229	21	76	plasma membrane	CC	0.724202	CC plasma membrane	HF_Trans_10782, HF_Trans_11912, HF_Trans_13213, HF_Trans_13447, HF_Trans_13490, HF_Trans_14019, HF_Trans_16577, HF_Trans_18097, HF_Trans_19666, HF_Trans_20050, HF_Trans_22379, HF_Trans_3555, HF_Trans_3796, HF_Trans_5530, HF_Trans_5531, HF_Trans_5736, HF_Trans_7138, HF_Trans_7421, HF_Trans_7742, HF_Trans_7941, HF_Trans_8089
GO:0016887	0.0128136	0.993255	26	102	ATPase activity	MF	0.75251	MF ATPase activity	HF_Trans_10600, HF_Trans_10925, HF_Trans_11686, HF_Trans_13496, HF_Trans_13710, HF_Trans_13741, HF_Trans_14181, HF_Trans_14298, HF_Trans_14367, HF_Trans_16648, HF_Trans_16666, HF_Trans_17256, HF_Trans_19061, HF_Trans_20265, HF_Trans_2056, HF_Trans_22760, HF_Trans_22761, HF_Trans_23623, HF_Trans_2567, HF_Trans_5788, HF_Trans_7979, HF_Trans_8635, HF_Trans_9062, HF_Trans_9109, HF_Trans_9677, HF_Tran…
GO:0004601	0.0132969	0.995502	11	32	peroxidase activity	MF	0.763539	MF peroxidase activity	HF_Trans_10377, HF_Trans_14881, HF_Trans_15935, HF_Trans_16627, HF_Trans_16995, HF_Trans_16995, HF_Trans_16995, HF_Trans_19906, HF_Trans_19906, HF_Trans_19906, HF_Trans_20809, HF_Trans_20809, HF_Trans_20809, HF_Trans_22122, HF_Trans_22122, HF_Trans_22352, HF_Trans_22352, HF_Trans_22352, HF_Trans_23456, HF_Trans_23456, HF_Trans_23456, HF_Trans_4601, HF_Trans_4601, HF_Trans_4601
GO:0004722	0.0142798	0.995442	10	28	protein serine/threonine phosphatase activity	MF	0.802152	MF protein serine/threonine phosphatase activity	HF_Trans_12929, HF_Trans_14894, HF_Trans_16683, HF_Trans_17511, HF_Trans_17725, HF_Trans_18358, HF_Trans_18727, HF_Trans_18909, HF_Trans_19819, HF_Trans_4754
GO:0005544	0.0151638	0.997623	5	10	calcium-dependent phospholipid binding	MF	0.827434	MF calcium-dependent phospholipid binding	HF_Trans_2259, HF_Trans_2793, HF_Trans_2794, HF_Trans_8901, HF_Trans_9520
GO:0060271	0.0153703	0.998329	4	7	cilium assembly	BP	0.827434	BP cilium assembly	HF_Trans_12925, HF_Trans_343, HF_Trans_5576, HF_Trans_5920
GO:0016849	0.0167836	0.996496	6	14	phosphorus-oxygen lyase activity	MF	0.885078	MF phosphorus-oxygen lyase activity	HF_Trans_11097, HF_Trans_13312, HF_Trans_4641, HF_Trans_6638, HF_Trans_7742, HF_Trans_8089
GO:0004616	0.0172008	0.999161	3	4	phosphogluconate dehydrogenase (decarboxylating) activity	MF	0.888937	MF phosphogluconate dehydrogenase (decarboxylating) activity	HF_Trans_16597, HF_Trans_19391, HF_Trans_19391, HF_Trans_19928, HF_Trans_19928
GO:0000829	0.018343	0.999082	3	4	inositol heptakisphosphate kinase activity	MF	0.896186	MF inositol heptakisphosphate kinase activity	HF_Trans_18238, HF_Trans_19008, HF_Trans_19754
GO:0045735	0.0183772	0.99908	3	4	nutrient reservoir activity	MF	0.896186	MF nutrient reservoir activity	HF_Trans_9189, HF_Trans_9190, HF_Trans_9195
GO:0015934	0.0183815	0.995452	7	17	large ribosomal subunit	CC	0.896186	CC large ribosomal subunit	HF_Trans_11143, HF_Trans_12563, HF_Trans_15443, HF_Trans_16567, HF_Trans_18313, HF_Trans_22647, HF_Trans_904
GO:0005216	0.0200314	0.989454	23	91	ion channel activity	MF	0.926981	MF ion channel activity	HF_Trans_11863, HF_Trans_11912, HF_Trans_12504, HF_Trans_14172, HF_Trans_16577, HF_Trans_23666, HF_Trans_3555, HF_Trans_4551, HF_Trans_4783, HF_Trans_5530, HF_Trans_5531, HF_Trans_5666, HF_Trans_6197, HF_Trans_6372, HF_Trans_7150, HF_Trans_7151, HF_Trans_7842, HF_Trans_8800, HF_Trans_9304, HF_Trans_9306, HF_Trans_9386, HF_Trans_9386, HF_Trans_9387, HF_Trans_9387, HF_Trans_9469
GO:0004478	0.0200894	0.99762	4	7	methionine adenosyltransferase activity	MF	0.926981	MF methionine adenosyltransferase activity	HF_Trans_17367, HF_Trans_17367, HF_Trans_18399, HF_Trans_18399, HF_Trans_3074, HF_Trans_3074, HF_Trans_3075, HF_Trans_3075
GO:0006556	0.0200894	0.99762	4	7	S-adenosylmethionine biosynthetic process	BP	0.926981	BP S-adenosylmethionine biosynthetic process	HF_Trans_17367, HF_Trans_17367, HF_Trans_18399, HF_Trans_18399, HF_Trans_3074, HF_Trans_3074, HF_Trans_3075, HF_Trans_3075
GO:0015116	0.0208761	0.996245	5	11	sulfate transmembrane transporter activity	MF	0.946385	MF sulfate transmembrane transporter activity	HF_Trans_10334, HF_Trans_10528, HF_Trans_10757, HF_Trans_6536, HF_Trans_9932
GO:0016491	0.021399	0.984857	69	323	oxidoreductase activity	MF	0.953362	MF oxidoreductase activity	HF_Trans_1000, HF_Trans_10409, HF_Trans_10863, HF_Trans_10863, HF_Trans_10863, HF_Trans_11944, HF_Trans_11944, HF_Trans_12131, HF_Trans_12131, HF_Trans_12286, HF_Trans_12286, HF_Trans_12286, HF_Trans_12545, HF_Trans_12545, HF_Trans_12720, HF_Trans_1371, HF_Trans_1401, HF_Trans_1417, HF_Trans_14626, HF_Trans_14653, HF_Trans_14757, HF_Trans_14767, HF_Trans_14946, HF_Trans_15451, HF_Trans_15451, HF_…
GO:0003746	0.0224889	0.994079	7	18	translation elongation factor activity	MF	0.984938	MF translation elongation factor activity	HF_Trans_14744, HF_Trans_14744, HF_Trans_16971, HF_Trans_20549, HF_Trans_22680, HF_Trans_22680, HF_Trans_22681, HF_Trans_22681, HF_Trans_7833, HF_Trans_7834
GO:0016616	0.0244289	0.99027	12	39	oxidoreductase activity, acting on the CH-OH group of donors, NAD or NADP as acceptor	MF	0.986093	MF oxidoreductase activity, acting on the CH-OH group of donors, NAD or NADP as acceptor	HF_Trans_14677, HF_Trans_15151, HF_Trans_16622, HF_Trans_16622, HF_Trans_16804, HF_Trans_16804, HF_Trans_16804, HF_Trans_17858, HF_Trans_18308, HF_Trans_18308, HF_Trans_19620, HF_Trans_20905, HF_Trans_22205, HF_Trans_22559, HF_Trans_23313, HF_Trans_23315, HF_Trans_23315
GO:0005985	0.0255624	1	2	2	sucrose metabolic process	BP	0.986093	BP sucrose metabolic process	HF_Trans_21722, HF_Trans_22282
GO:0016157	0.0255624	1	2	2	sucrose synthase activity	MF	0.986093	MF sucrose synthase activity	HF_Trans_21722, HF_Trans_22282
GO:1905515	0.0256654	1	2	2	non-motile cilium assembly	BP	0.986093	BP non-motile cilium assembly	HF_Trans_10179, HF_Trans_2214
GO:0007268	0.0258067	1	2	2	chemical synaptic transmission	BP	0.986093	BP chemical synaptic transmission	HF_Trans_343, HF_Trans_5412
GO:0006470	0.0262178	0.98774	16	58	protein dephosphorylation	BP	0.986093	BP protein dephosphorylation	HF_Trans_10224, HF_Trans_12929, HF_Trans_13041, HF_Trans_13642, HF_Trans_14894, HF_Trans_16052, HF_Trans_16683, HF_Trans_17511, HF_Trans_17725, HF_Trans_18358, HF_Trans_18727, HF_Trans_18909, HF_Trans_19819, HF_Trans_2528, HF_Trans_4257, HF_Trans_5187, HF_Trans_5187
GO:0007098	0.0267767	1	2	2	centrosome cycle	BP	0.986093	BP centrosome cycle	HF_Trans_12302, HF_Trans_12303
GO:0005694	0.0269326	0.996122	4	8	chromosome	CC	0.986093	CC chromosome	HF_Trans_2732, HF_Trans_5749, HF_Trans_9004, HF_Trans_9457
GO:0030141	0.0273892	1	2	2	secretory granule	CC	0.986093	CC secretory granule	HF_Trans_13041, HF_Trans_9912
GO:0015379	0.0275524	1	2	2	potassium:chloride symporter activity	MF	0.986093	MF potassium:chloride symporter activity	HF_Trans_10081, HF_Trans_10082, HF_Trans_10082
GO:0071477	0.0275524	1	2	2	cellular hypotonic salinity response	BP	0.986093	BP cellular hypotonic salinity response	HF_Trans_10081, HF_Trans_10082
GO:1902476	0.0275524	1	2	2	chloride transmembrane transport	BP	0.986093	BP chloride transmembrane transport	HF_Trans_10081, HF_Trans_10082
GO:0015914	0.0275831	0.992286	7	19	phospholipid transport	BP	0.986093	BP phospholipid transport	HF_Trans_11293, HF_Trans_13583, HF_Trans_14160, HF_Trans_14161, HF_Trans_14281, HF_Trans_20676, HF_Trans_5428
GO:0008278	0.0278579	1	2	2	cohesin complex	CC	0.986093	CC cohesin complex	HF_Trans_7529, HF_Trans_8175
GO:0070940	0.0287916	1	2	2	dephosphorylation of RNA polymerase II C-terminal domain	BP	0.996337	BP dephosphorylation of RNA polymerase II C-terminal domain	HF_Trans_16337, HF_Trans_6989
GO:0046600	0.0294186	0.995639	4	8	negative regulation of centriole replication	BP	0.996337	BP negative regulation of centriole replication	HF_Trans_7244, HF_Trans_7246, HF_Trans_7248, HF_Trans_7251
GO:0045300	0.0295982	1	2	2	acyl-[acyl-carrier-protein] desaturase activity	MF	0.996337	MF acyl-[acyl-carrier-protein] desaturase activity	HF_Trans_20239, HF_Trans_22325
GO:0016760	0.0300752	0.994015	5	11	cellulose synthase (UDP-forming) activity	MF	0.996337	MF cellulose synthase (UDP-forming) activity	HF_Trans_16247, HF_Trans_16702, HF_Trans_18009, HF_Trans_19751, HF_Trans_20416
GO:0030244	0.0300752	0.994015	5	11	cellulose biosynthetic process	BP	0.996337	BP cellulose biosynthetic process	HF_Trans_16247, HF_Trans_16702, HF_Trans_18009, HF_Trans_19751, HF_Trans_20416
GO:0016872	0.0307458	1	2	2	intramolecular lyase activity	MF	1	MF intramolecular lyase activity	HF_Trans_21519, HF_Trans_21569
GO:0005749	0.0318188	1	2	2	mitochondrial respiratory chain complex II, succinate dehydrogenase complex (ubiquinone)	CC	1	CC mitochondrial respiratory chain complex II, succinate dehydrogenase complex (ubiquinone)	HF_Trans_16117, HF_Trans_17841
GO:0004965	0.0321191	0.995099	4	8	G protein-coupled GABA receptor activity	MF	1	MF G protein-coupled GABA receptor activity	HF_Trans_15472, HF_Trans_18768, HF_Trans_3904, HF_Trans_9178
GO:0006414	0.0324255	0.989544	8	23	translational elongation	BP	1	BP translational elongation	HF_Trans_14744, HF_Trans_14744, HF_Trans_15576, HF_Trans_15954, HF_Trans_16086, HF_Trans_16971, HF_Trans_20549, HF_Trans_7833, HF_Trans_7834
GO:0007601	0.0348104	0.996749	3	5	visual perception	BP	1	BP visual perception	HF_Trans_11307, HF_Trans_4914, HF_Trans_8102
GO:0004553	0.0362481	0.98099	19	74	hydrolase activity, hydrolyzing O-glycosyl compounds	MF	1	MF hydrolase activity, hydrolyzing O-glycosyl compounds	HF_Trans_10722, HF_Trans_11003, HF_Trans_1322, HF_Trans_14951, HF_Trans_15352, HF_Trans_16090, HF_Trans_16467, HF_Trans_17110, HF_Trans_18596, HF_Trans_18982, HF_Trans_20171, HF_Trans_20694, HF_Trans_22095, HF_Trans_22096, HF_Trans_22116, HF_Trans_23084, HF_Trans_23280, HF_Trans_624, HF_Trans_7753
GO:0007602	0.0370676	0.996446	3	5	phototransduction	BP	1	BP phototransduction	HF_Trans_17586, HF_Trans_4914, HF_Trans_8102
GO:0007165	0.0372537	0.976125	36	163	signal transduction	BP	1	BP signal transduction	HF_Trans_10015, HF_Trans_10420, HF_Trans_10429, HF_Trans_10576, HF_Trans_10576, HF_Trans_12339, HF_Trans_12477, HF_Trans_12565, HF_Trans_12890, HF_Trans_13321, HF_Trans_13474, HF_Trans_14112, HF_Trans_14234, HF_Trans_14483, HF_Trans_14765, HF_Trans_15, HF_Trans_15648, HF_Trans_17025, HF_Trans_17186, HF_Trans_18846, HF_Trans_20330, HF_Trans_20970, HF_Trans_21351, HF_Trans_21395, HF_Trans_22685, HF…
GO:0004568	0.0372795	0.996417	3	5	chitinase activity	MF	1	MF chitinase activity	HF_Trans_23210, HF_Trans_23210, HF_Trans_23723, HF_Trans_23723, HF_Trans_23724, HF_Trans_23724
GO:0006032	0.0372795	0.996417	3	5	chitin catabolic process	BP	1	BP chitin catabolic process	HF_Trans_23210, HF_Trans_23723, HF_Trans_23724
GO:0016998	0.0372795	0.996417	3	5	cell wall macromolecule catabolic process	BP	1	BP cell wall macromolecule catabolic process	HF_Trans_23210, HF_Trans_23723, HF_Trans_23724
GO:0007186	0.0377354	0.977376	28	120	G protein-coupled receptor signaling pathway	BP	1	BP G protein-coupled receptor signaling pathway	HF_Trans_10261, HF_Trans_10429, HF_Trans_10828, HF_Trans_10828, HF_Trans_11307, HF_Trans_1135, HF_Trans_11391, HF_Trans_12180, HF_Trans_14037, HF_Trans_14953, HF_Trans_15472, HF_Trans_16132, HF_Trans_16133, HF_Trans_17586, HF_Trans_17586, HF_Trans_18768, HF_Trans_21998, HF_Trans_23399, HF_Trans_3341, HF_Trans_3341, HF_Trans_3869, HF_Trans_3904, HF_Trans_3904, HF_Trans_4914, HF_Trans_4914, HF_Tran…
GO:0004383	0.0386064	0.996235	3	5	guanylate cyclase activity	MF	1	MF guanylate cyclase activity	HF_Trans_16701, HF_Trans_4641, HF_Trans_6638
GO:0006182	0.0386064	0.996235	3	5	cGMP biosynthetic process	BP	1	BP cGMP biosynthetic process	HF_Trans_16701, HF_Trans_4641, HF_Trans_6638
GO:0042246	0.0407512	0.995935	3	5	tissue regeneration	BP	1	BP tissue regeneration	HF_Trans_3530, HF_Trans_3531, HF_Trans_3532
GO:0055085	0.0436597	0.966459	90	456	transmembrane transport	BP	1	BP transmembrane transport	HF_Trans_10082, HF_Trans_10204, HF_Trans_10334, HF_Trans_10400, HF_Trans_10528, HF_Trans_10757, HF_Trans_10925, HF_Trans_10993, HF_Trans_11061, HF_Trans_11686, HF_Trans_11904, HF_Trans_11904, HF_Trans_11912, HF_Trans_12335, HF_Trans_12504, HF_Trans_12650, HF_Trans_12874, HF_Trans_12886, HF_Trans_12887, HF_Trans_12909, HF_Trans_13156, HF_Trans_13508, HF_Trans_1373, HF_Trans_14298, HF_Trans_14347, …
GO:0004869	0.047844	0.986473	6	16	cysteine-type endopeptidase inhibitor activity	MF	1	MF cysteine-type endopeptidase inhibitor activity	HF_Trans_21495, HF_Trans_22547, HF_Trans_2641, HF_Trans_2642, HF_Trans_27, HF_Trans_9251
GO:0005874	0.0489516	0.982494	8	25	microtubule	CC	1	CC microtubule	HF_Trans_19976, HF_Trans_19976, HF_Trans_19976, HF_Trans_20591, HF_Trans_4559, HF_Trans_4559, HF_Trans_4559, HF_Trans_4561, HF_Trans_4561, HF_Trans_4561, HF_Trans_5632, HF_Trans_5672, HF_Trans_5672, HF_Trans_7180, HF_Trans_7659, HF_Trans_7659, HF_Trans_7659

## Sheet: Male h > Female h
#GOSeq analysis of genes upregulated in male head appendages versus female head appendages
category	over_represented_pvalue	under_represented_pvalue	numDEInCat	numInCat	term	ontology	over_represented_FDR	go_term	gene_ids
GO:0055114	1.6e-20	1	178	820	oxidation-reduction process	BP	4.14e-17	BP oxidation-reduction process	HF_Trans_1000, HF_Trans_10761, HF_Trans_10761, HF_Trans_10762, HF_Trans_10762, HF_Trans_10763, HF_Trans_11279, HF_Trans_11649, HF_Trans_11650, HF_Trans_1185, HF_Trans_1185, HF_Trans_11852, HF_Trans_1186, HF_Trans_1186, HF_Trans_12237, HF_Trans_12355, HF_Trans_12355, HF_Trans_12666, HF_Trans_12666, HF_Trans_12934, HF_Trans_12934, HF_Trans_12935, HF_Trans_12935, HF_Trans_13375, HF_Trans_13375, HF_T…
GO:0005840	6.23e-17	1	80	196	ribosome	CC	8.05e-14	CC ribosome	HF_Trans_11143, HF_Trans_12276, HF_Trans_12605, HF_Trans_12933, HF_Trans_13927, HF_Trans_14114, HF_Trans_14841, HF_Trans_14970, HF_Trans_15086, HF_Trans_15089, HF_Trans_15374, HF_Trans_15443, HF_Trans_15576, HF_Trans_15673, HF_Trans_15749, HF_Trans_15905, HF_Trans_15954, HF_Trans_15971, HF_Trans_16086, HF_Trans_16350, HF_Trans_16567, HF_Trans_16645, HF_Trans_16782, HF_Trans_17045, HF_Trans_17090,…
GO:0003735	1.44e-16	1	87	228	structural constituent of ribosome	MF	1.24e-13	MF structural constituent of ribosome	HF_Trans_11143, HF_Trans_11143, HF_Trans_12276, HF_Trans_12563, HF_Trans_12605, HF_Trans_12933, HF_Trans_13927, HF_Trans_14114, HF_Trans_14841, HF_Trans_14970, HF_Trans_14970, HF_Trans_15086, HF_Trans_15086, HF_Trans_15089, HF_Trans_15374, HF_Trans_15443, HF_Trans_15443, HF_Trans_15576, HF_Trans_15673, HF_Trans_15749, HF_Trans_15760, HF_Trans_15905, HF_Trans_15954, HF_Trans_15971, HF_Trans_16086,…
GO:0006412	4.34e-16	1	82	213	translation	BP	2.8e-13	BP translation	HF_Trans_11143, HF_Trans_11143, HF_Trans_12276, HF_Trans_12563, HF_Trans_12605, HF_Trans_12933, HF_Trans_13927, HF_Trans_14114, HF_Trans_14841, HF_Trans_14970, HF_Trans_15086, HF_Trans_15089, HF_Trans_15374, HF_Trans_15443, HF_Trans_15443, HF_Trans_15673, HF_Trans_15749, HF_Trans_15749, HF_Trans_15760, HF_Trans_15905, HF_Trans_15971, HF_Trans_16350, HF_Trans_16567, HF_Trans_16567, HF_Trans_16645,…
GO:0003824	1.34e-14	1	110	547	catalytic activity	MF	6.92e-12	MF catalytic activity	HF_Trans_10568, HF_Trans_10686, HF_Trans_10741, HF_Trans_11733, HF_Trans_12, HF_Trans_12355, HF_Trans_14560, HF_Trans_14569, HF_Trans_14620, HF_Trans_14651, HF_Trans_14681, HF_Trans_14894, HF_Trans_14951, HF_Trans_15231, HF_Trans_15241, HF_Trans_15259, HF_Trans_15350, HF_Trans_15353, HF_Trans_15379, HF_Trans_15402, HF_Trans_15479, HF_Trans_15479, HF_Trans_15498, HF_Trans_15533, HF_Trans_15646, HF…
GO:0016491	8.58e-14	1	81	323	oxidoreductase activity	MF	3.69e-11	MF oxidoreductase activity	HF_Trans_1000, HF_Trans_12666, HF_Trans_1401, HF_Trans_14626, HF_Trans_14653, HF_Trans_14757, HF_Trans_14767, HF_Trans_14946, HF_Trans_15451, HF_Trans_15451, HF_Trans_15551, HF_Trans_15665, HF_Trans_15695, HF_Trans_15709, HF_Trans_15709, HF_Trans_15780, HF_Trans_15824, HF_Trans_16008, HF_Trans_16008, HF_Trans_16302, HF_Trans_16302, HF_Trans_16309, HF_Trans_16401, HF_Trans_16534, HF_Trans_16722, H…
GO:0005975	4.88e-09	1	50	218	carbohydrate metabolic process	BP	1.8e-06	BP carbohydrate metabolic process	HF_Trans_11158, HF_Trans_11938, HF_Trans_1322, HF_Trans_15352, HF_Trans_15466, HF_Trans_15479, HF_Trans_15479, HF_Trans_15479, HF_Trans_15485, HF_Trans_15646, HF_Trans_15845, HF_Trans_15845, HF_Trans_16090, HF_Trans_16467, HF_Trans_16622, HF_Trans_16804, HF_Trans_17110, HF_Trans_17110, HF_Trans_17147, HF_Trans_17827, HF_Trans_17897, HF_Trans_18308, HF_Trans_18524, HF_Trans_18596, HF_Trans_18625, …
GO:0004553	1.42e-08	1	26	74	hydrolase activity, hydrolyzing O-glycosyl compounds	MF	4.58e-06	MF hydrolase activity, hydrolyzing O-glycosyl compounds	HF_Trans_1322, HF_Trans_14951, HF_Trans_15352, HF_Trans_15485, HF_Trans_15646, HF_Trans_16090, HF_Trans_16467, HF_Trans_17110, HF_Trans_17827, HF_Trans_18524, HF_Trans_18596, HF_Trans_18982, HF_Trans_19450, HF_Trans_20171, HF_Trans_20294, HF_Trans_20514, HF_Trans_20694, HF_Trans_22095, HF_Trans_22096, HF_Trans_22116, HF_Trans_22907, HF_Trans_23084, HF_Trans_23280, HF_Trans_23283, HF_Trans_624, HF…
GO:0042744	1.65e-07	1	8	10	hydrogen peroxide catabolic process	BP	4.74e-05	BP hydrogen peroxide catabolic process	HF_Trans_16995, HF_Trans_19906, HF_Trans_20809, HF_Trans_22122, HF_Trans_22352, HF_Trans_22619, HF_Trans_23456, HF_Trans_4601
GO:0006508	2.28e-07	1	90	568	proteolysis	BP	5.89e-05	BP proteolysis	HF_Trans_10183, HF_Trans_10233, HF_Trans_10308, HF_Trans_10309, HF_Trans_10372, HF_Trans_10373, HF_Trans_10837, HF_Trans_11713, HF_Trans_1209, HF_Trans_1225, HF_Trans_12719, HF_Trans_12767, HF_Trans_12768, HF_Trans_13720, HF_Trans_14296, HF_Trans_14356, HF_Trans_14530, HF_Trans_14722, HF_Trans_14722, HF_Trans_14731, HF_Trans_14786, HF_Trans_14836, HF_Trans_14837, HF_Trans_14850, HF_Trans_15147, H…
GO:0048046	7.75e-07	1	6	6	apoplast	CC	0.000182143	CC apoplast	HF_Trans_16786, HF_Trans_22095, HF_Trans_22096, HF_Trans_22116, HF_Trans_22907, HF_Trans_624
GO:0010411	1.87e-06	1	6	6	xyloglucan metabolic process	BP	0.000344283	BP xyloglucan metabolic process	HF_Trans_18524, HF_Trans_22095, HF_Trans_22096, HF_Trans_22116, HF_Trans_22907, HF_Trans_624
GO:0016762	1.87e-06	1	6	6	xyloglucan:xyloglucosyl transferase activity	MF	0.000344283	MF xyloglucan:xyloglucosyl transferase activity	HF_Trans_18524, HF_Trans_22095, HF_Trans_22095, HF_Trans_22096, HF_Trans_22096, HF_Trans_22116, HF_Trans_22116, HF_Trans_22907, HF_Trans_22907, HF_Trans_624, HF_Trans_624
GO:0042546	1.87e-06	1	6	6	cell wall biogenesis	BP	0.000344283	BP cell wall biogenesis	HF_Trans_18524, HF_Trans_22095, HF_Trans_22096, HF_Trans_22116, HF_Trans_22907, HF_Trans_624
GO:0005524	2.15e-06	0.999999	115	934	ATP binding	MF	0.000370315	MF ATP binding	HF_Trans_11455, HF_Trans_11455, HF_Trans_12355, HF_Trans_12355, HF_Trans_13397, HF_Trans_1443, HF_Trans_14465, HF_Trans_14465, HF_Trans_14600, HF_Trans_14688, HF_Trans_14688, HF_Trans_14811, HF_Trans_14847, HF_Trans_14847, HF_Trans_15037, HF_Trans_15376, HF_Trans_15376, HF_Trans_15449, HF_Trans_15615, HF_Trans_15626, HF_Trans_15641, HF_Trans_15926, HF_Trans_15926, HF_Trans_15957, HF_Trans_16367, …
GO:0006952	2.3e-06	1	12	18	defense response	BP	0.000370889	BP defense response	HF_Trans_16142, HF_Trans_17019, HF_Trans_18341, HF_Trans_19423, HF_Trans_20594, HF_Trans_21183, HF_Trans_22193, HF_Trans_7582, HF_Trans_7583, HF_Trans_7584, HF_Trans_7585, HF_Trans_7586
GO:0004252	7.83e-06	0.999997	45	210	serine-type endopeptidase activity	MF	0.00119059	MF serine-type endopeptidase activity	HF_Trans_10233, HF_Trans_10372, HF_Trans_10373, HF_Trans_11713, HF_Trans_1209, HF_Trans_1225, HF_Trans_12767, HF_Trans_12768, HF_Trans_13720, HF_Trans_14530, HF_Trans_14722, HF_Trans_15147, HF_Trans_16992, HF_Trans_1714, HF_Trans_19306, HF_Trans_20990, HF_Trans_21203, HF_Trans_21335, HF_Trans_21587, HF_Trans_23275, HF_Trans_2570, HF_Trans_2574, HF_Trans_3428, HF_Trans_3463, HF_Trans_3464, HF_Tran…
GO:0016616	9.7e-06	0.999998	15	39	oxidoreductase activity, acting on the CH-OH group of donors, NAD or NADP as acceptor	MF	0.00139282	MF oxidoreductase activity, acting on the CH-OH group of donors, NAD or NADP as acceptor	HF_Trans_14677, HF_Trans_15151, HF_Trans_16622, HF_Trans_16622, HF_Trans_16804, HF_Trans_16804, HF_Trans_16804, HF_Trans_17858, HF_Trans_17897, HF_Trans_17897, HF_Trans_18308, HF_Trans_18308, HF_Trans_19620, HF_Trans_20905, HF_Trans_22205, HF_Trans_22559, HF_Trans_23313, HF_Trans_23314, HF_Trans_23314, HF_Trans_23315, HF_Trans_23315, HF_Trans_23316
GO:0006979	1.2e-05	0.999998	16	43	response to oxidative stress	BP	0.00162576	BP response to oxidative stress	HF_Trans_14881, HF_Trans_16627, HF_Trans_16995, HF_Trans_17849, HF_Trans_18995, HF_Trans_19906, HF_Trans_20398, HF_Trans_20809, HF_Trans_21272, HF_Trans_22122, HF_Trans_22352, HF_Trans_22619, HF_Trans_23456, HF_Trans_2755, HF_Trans_4601, HF_Trans_5177
GO:0005618	1.46e-05	1	5	5	cell wall	CC	0.00179225	CC cell wall	HF_Trans_22095, HF_Trans_22096, HF_Trans_22116, HF_Trans_22907, HF_Trans_624
GO:0006073	1.46e-05	1	5	5	cellular glucan metabolic process	BP	0.00179225	BP cellular glucan metabolic process	HF_Trans_22095, HF_Trans_22096, HF_Trans_22116, HF_Trans_22907, HF_Trans_624
GO:0004601	2.02e-05	0.999997	13	32	peroxidase activity	MF	0.00237795	MF peroxidase activity	HF_Trans_14881, HF_Trans_15935, HF_Trans_16627, HF_Trans_16995, HF_Trans_16995, HF_Trans_16995, HF_Trans_18995, HF_Trans_19906, HF_Trans_19906, HF_Trans_19906, HF_Trans_20809, HF_Trans_20809, HF_Trans_20809, HF_Trans_22122, HF_Trans_22122, HF_Trans_22352, HF_Trans_22352, HF_Trans_22352, HF_Trans_22619, HF_Trans_22619, HF_Trans_22619, HF_Trans_23456, HF_Trans_23456, HF_Trans_23456, HF_Trans_4601, …
GO:0020037	2.54e-05	0.999988	54	298	heme binding	MF	0.00285774	MF heme binding	HF_Trans_10761, HF_Trans_10762, HF_Trans_10762, HF_Trans_10763, HF_Trans_11279, HF_Trans_11649, HF_Trans_11650, HF_Trans_1185, HF_Trans_11852, HF_Trans_1186, HF_Trans_12237, HF_Trans_13375, HF_Trans_14648, HF_Trans_1478, HF_Trans_14881, HF_Trans_15229, HF_Trans_15664, HF_Trans_16300, HF_Trans_16374, HF_Trans_16496, HF_Trans_16613, HF_Trans_16627, HF_Trans_16995, HF_Trans_17049, HF_Trans_17247, HF…
GO:0003723	3.08e-05	0.999986	43	240	RNA binding	MF	0.00331697	MF RNA binding	HF_Trans_12563, HF_Trans_14852, HF_Trans_14970, HF_Trans_15086, HF_Trans_15252, HF_Trans_15538, HF_Trans_15998, HF_Trans_16013, HF_Trans_16272, HF_Trans_16567, HF_Trans_17205, HF_Trans_17304, HF_Trans_17304, HF_Trans_17327, HF_Trans_17828, HF_Trans_17874, HF_Trans_17888, HF_Trans_17950, HF_Trans_18313, HF_Trans_19456, HF_Trans_20100, HF_Trans_21113, HF_Trans_21323, HF_Trans_21323, HF_Trans_21368,…
GO:0004672	0.000143089	0.999926	49	343	protein kinase activity	MF	0.0147897	MF protein kinase activity	HF_Trans_11455, HF_Trans_11455, HF_Trans_1443, HF_Trans_1443, HF_Trans_14600, HF_Trans_14600, HF_Trans_14688, HF_Trans_14688, HF_Trans_14811, HF_Trans_14811, HF_Trans_14847, HF_Trans_14847, HF_Trans_15376, HF_Trans_15376, HF_Trans_15449, HF_Trans_15449, HF_Trans_15615, HF_Trans_15926, HF_Trans_16491, HF_Trans_16491, HF_Trans_16978, HF_Trans_17169, HF_Trans_17191, HF_Trans_17191, HF_Trans_17334, H…
GO:0055085	0.000152605	0.999915	60	456	transmembrane transport	BP	0.0151666	BP transmembrane transport	HF_Trans_10757, HF_Trans_11912, HF_Trans_14002, HF_Trans_14139, HF_Trans_14465, HF_Trans_14707, HF_Trans_15258, HF_Trans_15357, HF_Trans_15429, HF_Trans_15461, HF_Trans_15653, HF_Trans_15653, HF_Trans_15846, HF_Trans_15846, HF_Trans_15916, HF_Trans_15928, HF_Trans_16510, HF_Trans_16547, HF_Trans_16781, HF_Trans_16889, HF_Trans_16930, HF_Trans_16942, HF_Trans_17498, HF_Trans_17498, HF_Trans_17807,…
GO:0004857	0.000222444	0.999992	5	7	enzyme inhibitor activity	MF	0.0208322	MF enzyme inhibitor activity	HF_Trans_18292, HF_Trans_19155, HF_Trans_20778, HF_Trans_23281, HF_Trans_23282
GO:0006535	0.000225736	0.999991	5	7	cysteine biosynthetic process from serine	BP	0.0208322	BP cysteine biosynthetic process from serine	HF_Trans_14177, HF_Trans_14177, HF_Trans_14941, HF_Trans_16780, HF_Trans_16870, HF_Trans_17833, HF_Trans_17833
GO:0051287	0.000288153	0.999935	12	40	NAD binding	MF	0.0256754	MF NAD binding	HF_Trans_12934, HF_Trans_12935, HF_Trans_14677, HF_Trans_14677, HF_Trans_16654, HF_Trans_16685, HF_Trans_19050, HF_Trans_22205, HF_Trans_22205, HF_Trans_22462, HF_Trans_23313, HF_Trans_23314, HF_Trans_23315, HF_Trans_23316
GO:0006468	0.000343927	0.999816	48	346	protein phosphorylation	BP	0.0296235	BP protein phosphorylation	HF_Trans_11455, HF_Trans_11455, HF_Trans_1443, HF_Trans_1443, HF_Trans_14600, HF_Trans_14600, HF_Trans_14688, HF_Trans_14688, HF_Trans_14811, HF_Trans_14811, HF_Trans_14847, HF_Trans_14847, HF_Trans_15376, HF_Trans_15376, HF_Trans_15449, HF_Trans_15449, HF_Trans_15615, HF_Trans_15926, HF_Trans_15926, HF_Trans_16491, HF_Trans_16491, HF_Trans_16978, HF_Trans_17169, HF_Trans_17191, HF_Trans_17191, H…
GO:0003979	0.000370784	0.999992	4	5	UDP-glucose 6-dehydrogenase activity	MF	0.0309066	MF UDP-glucose 6-dehydrogenase activity	HF_Trans_23313, HF_Trans_23314, HF_Trans_23315, HF_Trans_23316
GO:0016841	0.000399396	1	3	3	ammonia-lyase activity	MF	0.0322513	MF ammonia-lyase activity	HF_Trans_20668, HF_Trans_4811, HF_Trans_4811, HF_Trans_4812
GO:0016760	0.000473187	0.999957	7	11	cellulose synthase (UDP-forming) activity	MF	0.0342848	MF cellulose synthase (UDP-forming) activity	HF_Trans_16247, HF_Trans_16702, HF_Trans_19751, HF_Trans_20416, HF_Trans_21369, HF_Trans_21579, HF_Trans_22136
GO:0030244	0.000473187	0.999957	7	11	cellulose biosynthetic process	BP	0.0342848	BP cellulose biosynthetic process	HF_Trans_16247, HF_Trans_16702, HF_Trans_19751, HF_Trans_20416, HF_Trans_21369, HF_Trans_21579, HF_Trans_22136
GO:0045735	0.000501972	1	4	4	nutrient reservoir activity	MF	0.0342848	MF nutrient reservoir activity	HF_Trans_23692, HF_Trans_9189, HF_Trans_9190, HF_Trans_9195
GO:0009738	0.000503848	0.999971	6	8	abscisic acid-activated signaling pathway	BP	0.0342848	BP abscisic acid-activated signaling pathway	HF_Trans_17019, HF_Trans_7582, HF_Trans_7583, HF_Trans_7584, HF_Trans_7585, HF_Trans_7586
GO:0010427	0.000503848	0.999971	6	8	abscisic acid binding	MF	0.0342848	MF abscisic acid binding	HF_Trans_17019, HF_Trans_7582, HF_Trans_7583, HF_Trans_7584, HF_Trans_7585, HF_Trans_7586
GO:0006096	0.000520567	0.999867	13	43	glycolytic process	BP	0.0342848	BP glycolytic process	HF_Trans_14620, HF_Trans_14678, HF_Trans_15626, HF_Trans_15626, HF_Trans_18219, HF_Trans_18868, HF_Trans_18868, HF_Trans_19076, HF_Trans_20795, HF_Trans_20795, HF_Trans_21481, HF_Trans_21481, HF_Trans_21906, HF_Trans_22716, HF_Trans_22908, HF_Trans_22908, HF_Trans_22913, HF_Trans_448
GO:0030976	0.000521822	0.999962	5	11	thiamine pyrophosphate binding	MF	0.0342848	MF thiamine pyrophosphate binding	HF_Trans_15044, HF_Trans_15896, HF_Trans_18787, HF_Trans_18787, HF_Trans_18787, HF_Trans_22500, HF_Trans_22500, HF_Trans_22500, HF_Trans_22501, HF_Trans_22501, HF_Trans_22501
GO:0005985	0.000543992	1	2	2	sucrose metabolic process	BP	0.0342848	BP sucrose metabolic process	HF_Trans_21722, HF_Trans_22282
GO:0016157	0.000543992	1	2	2	sucrose synthase activity	MF	0.0342848	MF sucrose synthase activity	HF_Trans_21722, HF_Trans_22282
GO:0030170	0.000628473	0.999803	16	63	pyridoxal phosphate binding	MF	0.0386661	MF pyridoxal phosphate binding	HF_Trans_14988, HF_Trans_15674, HF_Trans_15674, HF_Trans_1569, HF_Trans_1569, HF_Trans_15888, HF_Trans_16497, HF_Trans_16940, HF_Trans_17514, HF_Trans_18099, HF_Trans_18138, HF_Trans_18478, HF_Trans_19353, HF_Trans_20414, HF_Trans_21023, HF_Trans_21482, HF_Trans_22872, HF_Trans_22872, HF_Trans_4602, HF_Trans_4602
GO:0008652	0.000677146	1	3	3	cellular amino acid biosynthetic process	BP	0.0402896	BP cellular amino acid biosynthetic process	HF_Trans_18321, HF_Trans_21711, HF_Trans_22936
GO:0004568	0.000717229	0.999982	4	5	chitinase activity	MF	0.0402896	MF chitinase activity	HF_Trans_11938, HF_Trans_11938, HF_Trans_23210, HF_Trans_23210, HF_Trans_23723, HF_Trans_23723, HF_Trans_23724, HF_Trans_23724
GO:0006032	0.000717229	0.999982	4	5	chitin catabolic process	BP	0.0402896	BP chitin catabolic process	HF_Trans_11938, HF_Trans_23210, HF_Trans_23723, HF_Trans_23724
GO:0016998	0.000717229	0.999982	4	5	cell wall macromolecule catabolic process	BP	0.0402896	BP cell wall macromolecule catabolic process	HF_Trans_11938, HF_Trans_23210, HF_Trans_23723, HF_Trans_23724
GO:0005199	0.000791545	1	3	3	structural constituent of cell wall	MF	0.0426115	MF structural constituent of cell wall	HF_Trans_3063, HF_Trans_3065, HF_Trans_3067
GO:0009664	0.000791545	1	3	3	plant-type cell wall organization	BP	0.0426115	BP plant-type cell wall organization	HF_Trans_3063, HF_Trans_3065, HF_Trans_3067
GO:0010215	0.000830833	1	4	4	cellulose microfibril organization	BP	0.0429374	BP cellulose microfibril organization	HF_Trans_1297, HF_Trans_15145, HF_Trans_17554, HF_Trans_17555
GO:0031225	0.000830833	1	4	4	anchored component of membrane	CC	0.0429374	CC anchored component of membrane	HF_Trans_1297, HF_Trans_15145, HF_Trans_17554, HF_Trans_17555
GO:0050661	0.000859968	0.999859	8	21	NADP binding	MF	0.0435717	MF NADP binding	HF_Trans_12934, HF_Trans_12935, HF_Trans_14626, HF_Trans_16231, HF_Trans_16231, HF_Trans_16597, HF_Trans_17929, HF_Trans_17929, HF_Trans_19050, HF_Trans_19928
GO:0009058	0.00113487	0.999676	13	48	biosynthetic process	BP	0.0563942	BP biosynthetic process	HF_Trans_15674, HF_Trans_15674, HF_Trans_16940, HF_Trans_17634, HF_Trans_18478, HF_Trans_19353, HF_Trans_19653, HF_Trans_21023, HF_Trans_21454, HF_Trans_21482, HF_Trans_22523, HF_Trans_4602, HF_Trans_4602, HF_Trans_9, HF_Trans_931, HF_Trans_931
GO:0008295	0.00116481	0.999979	3	4	spermidine biosynthetic process	BP	0.0567901	BP spermidine biosynthetic process	HF_Trans_14560, HF_Trans_19526, HF_Trans_19526, HF_Trans_23309, HF_Trans_23309
GO:0006414	0.00149414	0.999701	9	23	translational elongation	BP	0.0714973	BP translational elongation	HF_Trans_14744, HF_Trans_14744, HF_Trans_15576, HF_Trans_15954, HF_Trans_16086, HF_Trans_16971, HF_Trans_20549, HF_Trans_21614, HF_Trans_7833, HF_Trans_7834
GO:0015934	0.00153825	0.999745	8	17	large ribosomal subunit	CC	0.0722696	CC large ribosomal subunit	HF_Trans_11143, HF_Trans_12563, HF_Trans_15443, HF_Trans_16567, HF_Trans_18313, HF_Trans_22647, HF_Trans_8266, HF_Trans_904
GO:0016620	0.00161413	0.999655	9	28	oxidoreductase activity, acting on the aldehyde or oxo group of donors, NAD or NADP as acceptor	MF	0.0744805	MF oxidoreductase activity, acting on the aldehyde or oxo group of donors, NAD or NADP as acceptor	HF_Trans_12934, HF_Trans_12934, HF_Trans_12935, HF_Trans_12935, HF_Trans_15451, HF_Trans_16008, HF_Trans_17623, HF_Trans_18321, HF_Trans_18642, HF_Trans_18860, HF_Trans_19050, HF_Trans_19050
GO:0008299	0.00173619	0.999759	6	18	isoprenoid biosynthetic process	BP	0.0787072	BP isoprenoid biosynthetic process	HF_Trans_16697, HF_Trans_16697, HF_Trans_20135, HF_Trans_21602, HF_Trans_22154, HF_Trans_22530, HF_Trans_22530, HF_Trans_22559
GO:0003746	0.00208071	0.999659	7	18	translation elongation factor activity	MF	0.0921174	MF translation elongation factor activity	HF_Trans_14744, HF_Trans_14744, HF_Trans_16971, HF_Trans_20549, HF_Trans_22680, HF_Trans_22680, HF_Trans_22681, HF_Trans_22681, HF_Trans_7833, HF_Trans_7834
GO:0030599	0.00213895	0.999893	4	6	pectinesterase activity	MF	0.0921174	MF pectinesterase activity	HF_Trans_15355, HF_Trans_16641, HF_Trans_23281, HF_Trans_23282
GO:0042545	0.00213895	0.999893	4	6	cell wall modification	BP	0.0921174	BP cell wall modification	HF_Trans_15355, HF_Trans_16641, HF_Trans_23281, HF_Trans_23282
GO:0004864	0.00229239	0.999752	6	10	protein phosphatase inhibitor activity	MF	0.0971071	MF protein phosphatase inhibitor activity	HF_Trans_17019, HF_Trans_7582, HF_Trans_7583, HF_Trans_7584, HF_Trans_7585, HF_Trans_7586
GO:0051082	0.00281104	0.999096	13	52	unfolded protein binding	MF	0.117157	MF unfolded protein binding	HF_Trans_17254, HF_Trans_17443, HF_Trans_17626, HF_Trans_17796, HF_Trans_18156, HF_Trans_18191, HF_Trans_18191, HF_Trans_18191, HF_Trans_18221, HF_Trans_19085, HF_Trans_19752, HF_Trans_20088, HF_Trans_20336, HF_Trans_20485, HF_Trans_21989, HF_Trans_21989, HF_Trans_21989
GO:0003756	0.00289247	0.999686	5	11	protein disulfide isomerase activity	MF	0.118637	MF protein disulfide isomerase activity	HF_Trans_16573, HF_Trans_19883, HF_Trans_22081, HF_Trans_5374, HF_Trans_7133
GO:0003700	0.00294729	0.998531	28	196	DNA-binding transcription factor activity	MF	0.118997	MF DNA-binding transcription factor activity	HF_Trans_10131, HF_Trans_11605, HF_Trans_13053, HF_Trans_13195, HF_Trans_15034, HF_Trans_15414, HF_Trans_15417, HF_Trans_15850, HF_Trans_16629, HF_Trans_16647, HF_Trans_16989, HF_Trans_17292, HF_Trans_17308, HF_Trans_17698, HF_Trans_17726, HF_Trans_17760, HF_Trans_18186, HF_Trans_19221, HF_Trans_19264, HF_Trans_19989, HF_Trans_20079, HF_Trans_21228, HF_Trans_348, HF_Trans_3735, HF_Trans_6332, HF_…
GO:0000287	0.00306887	0.999027	12	62	magnesium ion binding	MF	0.121999	MF magnesium ion binding	HF_Trans_14678, HF_Trans_17060, HF_Trans_18787, HF_Trans_19290, HF_Trans_20676, HF_Trans_20795, HF_Trans_21438, HF_Trans_21481, HF_Trans_22500, HF_Trans_22501, HF_Trans_22908, HF_Trans_448
GO:0046872	0.00327662	0.998456	24	159	metal ion binding	MF	0.128284	MF metal ion binding	HF_Trans_13690, HF_Trans_14651, HF_Trans_14905, HF_Trans_15517, HF_Trans_15590, HF_Trans_15741, HF_Trans_15859, HF_Trans_16496, HF_Trans_16550, HF_Trans_16578, HF_Trans_17928, HF_Trans_18689, HF_Trans_18752, HF_Trans_19064, HF_Trans_19865, HF_Trans_19961, HF_Trans_19963, HF_Trans_20539, HF_Trans_20770, HF_Trans_22274, HF_Trans_22518, HF_Trans_262, HF_Trans_8207, HF_Trans_8289
GO:0009082	0.00348751	1	3	3	branched-chain amino acid biosynthetic process	BP	0.134504	BP branched-chain amino acid biosynthetic process	HF_Trans_14760, HF_Trans_19388, HF_Trans_20352, HF_Trans_20352
GO:0022857	0.00424204	0.997793	29	218	transmembrane transporter activity	MF	0.161198	MF transmembrane transporter activity	HF_Trans_12406, HF_Trans_14139, HF_Trans_14707, HF_Trans_15357, HF_Trans_15357, HF_Trans_15653, HF_Trans_15653, HF_Trans_15653, HF_Trans_15846, HF_Trans_15928, HF_Trans_16366, HF_Trans_16942, HF_Trans_17498, HF_Trans_17498, HF_Trans_17498, HF_Trans_17807, HF_Trans_17807, HF_Trans_18281, HF_Trans_18281, HF_Trans_18653, HF_Trans_18827, HF_Trans_18916, HF_Trans_18916, HF_Trans_19390, HF_Trans_19390,…
GO:0071949	0.00486228	0.999093	6	27	FAD binding	MF	0.180216	MF FAD binding	HF_Trans_16309, HF_Trans_17556, HF_Trans_20950, HF_Trans_22074, HF_Trans_23245, HF_Trans_3810
GO:0030145	0.00490695	0.999132	6	20	manganese ion binding	MF	0.180216	MF manganese ion binding	HF_Trans_14850, HF_Trans_18331, HF_Trans_22274, HF_Trans_23692, HF_Trans_9190, HF_Trans_9195
GO:0030598	0.00495175	1	3	3	rRNA N-glycosylase activity	MF	0.180216	MF rRNA N-glycosylase activity	HF_Trans_11373, HF_Trans_19100, HF_Trans_22399, HF_Trans_22399
GO:0009408	0.00507307	0.999776	3	5	response to heat	BP	0.182067	BP response to heat	HF_Trans_14878, HF_Trans_18191, HF_Trans_21989
GO:0006457	0.0055978	0.997703	17	75	protein folding	BP	0.196455	BP protein folding	HF_Trans_14814, HF_Trans_16427, HF_Trans_17254, HF_Trans_17443, HF_Trans_17626, HF_Trans_17796, HF_Trans_18156, HF_Trans_18191, HF_Trans_18191, HF_Trans_18221, HF_Trans_19085, HF_Trans_19752, HF_Trans_20088, HF_Trans_20336, HF_Trans_20485, HF_Trans_20573, HF_Trans_21846, HF_Trans_21989, HF_Trans_21989
GO:0008061	0.00568081	0.997258	23	140	chitin binding	MF	0.196455	MF chitin binding	HF_Trans_11158, HF_Trans_11938, HF_Trans_13621, HF_Trans_13754, HF_Trans_13754, HF_Trans_13878, HF_Trans_13878, HF_Trans_14132, HF_Trans_14132, HF_Trans_15225, HF_Trans_16966, HF_Trans_16966, HF_Trans_17352, HF_Trans_17352, HF_Trans_18937, HF_Trans_18937, HF_Trans_21696, HF_Trans_21696, HF_Trans_21736, HF_Trans_23210, HF_Trans_23424, HF_Trans_23424, HF_Trans_23723, HF_Trans_3746, HF_Trans_3837, H…
GO:0004616	0.00574103	0.999817	3	4	phosphogluconate dehydrogenase (decarboxylating) activity	MF	0.196455	MF phosphogluconate dehydrogenase (decarboxylating) activity	HF_Trans_16597, HF_Trans_19391, HF_Trans_19391, HF_Trans_19928, HF_Trans_19928
GO:0003843	0.00582875	0.999607	4	6	1,3-beta-D-glucan synthase activity	MF	0.196455	MF 1,3-beta-D-glucan synthase activity	HF_Trans_15444, HF_Trans_15444, HF_Trans_18070, HF_Trans_18070, HF_Trans_20302, HF_Trans_972
GO:0004722	0.0058541	0.998467	9	28	protein serine/threonine phosphatase activity	MF	0.196455	MF protein serine/threonine phosphatase activity	HF_Trans_14894, HF_Trans_16093, HF_Trans_16683, HF_Trans_17511, HF_Trans_17725, HF_Trans_18358, HF_Trans_18727, HF_Trans_18909, HF_Trans_19819
GO:0008970	0.00684215	0.99931	4	9	phospholipase A1 activity	MF	0.226668	MF phospholipase A1 activity	HF_Trans_14183, HF_Trans_20159, HF_Trans_21492, HF_Trans_2230
GO:0015297	0.00710991	0.999151	5	9	antiporter activity	MF	0.232557	MF antiporter activity	HF_Trans_15916, HF_Trans_18534, HF_Trans_19298, HF_Trans_19589, HF_Trans_21702
GO:0009055	0.00757064	0.997569	11	38	electron transfer activity	MF	0.244532	MF electron transfer activity	HF_Trans_12760, HF_Trans_13519, HF_Trans_17681, HF_Trans_19285, HF_Trans_19542, HF_Trans_19894, HF_Trans_20407, HF_Trans_21915, HF_Trans_22912, HF_Trans_6248, HF_Trans_6248, HF_Trans_7958
GO:0016747	0.00861136	0.997446	9	41	transferase activity, transferring acyl groups other than amino-acyl groups	MF	0.270374	MF transferase activity, transferring acyl groups other than amino-acyl groups	HF_Trans_13529, HF_Trans_13530, HF_Trans_15498, HF_Trans_19832, HF_Trans_21327, HF_Trans_21849, HF_Trans_22558, HF_Trans_845, HF_Trans_931
GO:0004124	0.00869791	1	2	2	cysteine synthase activity	MF	0.270374	MF cysteine synthase activity	HF_Trans_14177, HF_Trans_14177, HF_Trans_17833
GO:0005261	0.0088253	0.998514	5	18	cation channel activity	MF	0.270374	MF cation channel activity	HF_Trans_10753, HF_Trans_11912, HF_Trans_18097, HF_Trans_19666, HF_Trans_3555
GO:0016639	0.00887801	0.999761	2	4	oxidoreductase activity, acting on the CH-NH2 group of donors, NAD or NADP as acceptor	MF	0.270374	MF oxidoreductase activity, acting on the CH-NH2 group of donors, NAD or NADP as acceptor	HF_Trans_22517, HF_Trans_22517, HF_Trans_4110
GO:0017148	0.00889388	0.999666	3	4	negative regulation of translation	BP	0.270374	BP negative regulation of translation	HF_Trans_11373, HF_Trans_19100, HF_Trans_22399
GO:0042910	0.00904246	0.998763	5	10	xenobiotic transmembrane transporter activity	MF	0.271695	MF xenobiotic transmembrane transporter activity	HF_Trans_15916, HF_Trans_18534, HF_Trans_19298, HF_Trans_19589, HF_Trans_21702
GO:0004478	0.00929086	0.999136	4	7	methionine adenosyltransferase activity	MF	0.272813	MF methionine adenosyltransferase activity	HF_Trans_17367, HF_Trans_17367, HF_Trans_18399, HF_Trans_18399, HF_Trans_3074, HF_Trans_3074, HF_Trans_3075, HF_Trans_3075
GO:0006556	0.00929086	0.999136	4	7	S-adenosylmethionine biosynthetic process	BP	0.272813	BP S-adenosylmethionine biosynthetic process	HF_Trans_17367, HF_Trans_17367, HF_Trans_18399, HF_Trans_18399, HF_Trans_3074, HF_Trans_3074, HF_Trans_3075, HF_Trans_3075
GO:0003872	0.00981229	0.999445	3	5	6-phosphofructokinase activity	MF	0.284887	MF 6-phosphofructokinase activity	HF_Trans_15626, HF_Trans_18219, HF_Trans_18868, HF_Trans_18868
GO:0042254	0.0107696	0.997076	8	28	ribosome biogenesis	BP	0.306618	BP ribosome biogenesis	HF_Trans_15606, HF_Trans_16667, HF_Trans_17840, HF_Trans_18709, HF_Trans_20255, HF_Trans_21412, HF_Trans_22416, HF_Trans_22702
GO:0005543	0.0107981	0.998501	4	16	phospholipid binding	MF	0.306618	MF phospholipid binding	HF_Trans_15271, HF_Trans_18934, HF_Trans_18991, HF_Trans_19748
GO:1990904	0.0109338	0.998141	5	15	ribonucleoprotein complex	CC	0.307096	CC ribonucleoprotein complex	HF_Trans_17840, HF_Trans_20255, HF_Trans_22416, HF_Trans_22904, HF_Trans_8131
GO:0000829	0.011057	0.999548	3	4	inositol heptakisphosphate kinase activity	MF	0.307217	MF inositol heptakisphosphate kinase activity	HF_Trans_18238, HF_Trans_19008, HF_Trans_19754
GO:0005783	0.0121281	0.995723	11	45	endoplasmic reticulum	CC	0.331592	CC endoplasmic reticulum	HF_Trans_1526, HF_Trans_16573, HF_Trans_17254, HF_Trans_18156, HF_Trans_19085, HF_Trans_19752, HF_Trans_20088, HF_Trans_20336, HF_Trans_20823, HF_Trans_5374, HF_Trans_7133
GO:0006098	0.0121909	0.998539	4	9	pentose-phosphate shunt	BP	0.331592	BP pentose-phosphate shunt	HF_Trans_15845, HF_Trans_19115, HF_Trans_19391, HF_Trans_19928
GO:0005545	0.0134372	0.99882	3	8	1-phosphatidylinositol binding	MF	0.357955	MF 1-phosphatidylinositol binding	HF_Trans_18934, HF_Trans_18991, HF_Trans_19748
GO:0048268	0.0134372	0.99882	3	8	clathrin coat assembly	BP	0.357955	BP clathrin coat assembly	HF_Trans_18934, HF_Trans_18991, HF_Trans_19748
GO:0006559	0.0150829	0.999462	2	4	L-phenylalanine catabolic process	BP	0.394444	BP L-phenylalanine catabolic process	HF_Trans_4811, HF_Trans_4812
GO:0006108	0.0152649	0.998976	3	5	malate metabolic process	BP	0.394444	BP malate metabolic process	HF_Trans_16804, HF_Trans_16804, HF_Trans_17897, HF_Trans_18308
GO:0016615	0.0152649	0.998976	3	5	malate dehydrogenase activity	MF	0.394444	MF malate dehydrogenase activity	HF_Trans_16804, HF_Trans_17897, HF_Trans_18308
GO:0006006	0.0154619	0.998006	4	9	glucose metabolic process	BP	0.395581	BP glucose metabolic process	HF_Trans_12934, HF_Trans_12935, HF_Trans_16231, HF_Trans_16231, HF_Trans_16231, HF_Trans_16231, HF_Trans_19050
GO:0006629	0.0165136	0.992591	15	92	lipid metabolic process	BP	0.418343	BP lipid metabolic process	HF_Trans_12719, HF_Trans_14183, HF_Trans_14183, HF_Trans_14653, HF_Trans_14653, HF_Trans_15657, HF_Trans_17743, HF_Trans_18094, HF_Trans_18117, HF_Trans_18777, HF_Trans_20159, HF_Trans_20350, HF_Trans_21492, HF_Trans_22034, HF_Trans_2230, HF_Trans_2230, HF_Trans_7539, HF_Trans_8277
GO:0045300	0.0173751	1	2	2	acyl-[acyl-carrier-protein] desaturase activity	MF	0.429898	MF acyl-[acyl-carrier-protein] desaturase activity	HF_Trans_20239, HF_Trans_22325
GO:0009695	0.0174688	1	2	2	jasmonic acid biosynthetic process	BP	0.429898	BP jasmonic acid biosynthetic process	HF_Trans_15886, HF_Trans_7653
GO:0046423	0.0174688	1	2	2	allene-oxide cyclase activity	MF	0.429898	MF allene-oxide cyclase activity	HF_Trans_15886, HF_Trans_7653
GO:0016671	0.0185593	0.997466	4	9	oxidoreductase activity, acting on a sulfur group of donors, disulfide as acceptor	MF	0.452426	MF oxidoreductase activity, acting on a sulfur group of donors, disulfide as acceptor	HF_Trans_16798, HF_Trans_21272, HF_Trans_5374, HF_Trans_7133
GO:0004014	0.0187848	0.999462	2	3	adenosylmethionine decarboxylase activity	MF	0.453644	MF adenosylmethionine decarboxylase activity	HF_Trans_19526, HF_Trans_19526, HF_Trans_19526, HF_Trans_23309, HF_Trans_23309, HF_Trans_23309
GO:0046912	0.0193127	0.99833	3	6	transferase activity, transferring acyl groups, acyl groups converted into alkyl on transfer	MF	0.462075	MF transferase activity, transferring acyl groups, acyl groups converted into alkyl on transfer	HF_Trans_20859, HF_Trans_21472, HF_Trans_21590, HF_Trans_21590
GO:0016787	0.0207187	0.988399	25	160	hydrolase activity	MF	0.471339	MF hydrolase activity	HF_Trans_13551, HF_Trans_14195, HF_Trans_14682, HF_Trans_14905, HF_Trans_15706, HF_Trans_15747, HF_Trans_15887, HF_Trans_16726, HF_Trans_16962, HF_Trans_17, HF_Trans_1756, HF_Trans_18048, HF_Trans_18741, HF_Trans_19148, HF_Trans_19470, HF_Trans_20552, HF_Trans_20673, HF_Trans_22154, HF_Trans_5163, HF_Trans_5164, HF_Trans_6263, HF_Trans_7196, HF_Trans_8207, HF_Trans_9045, HF_Trans_9867
GO:0008553	0.0207993	1	1	1	proton-exporting ATPase activity, phosphorylative mechanism	MF	0.471339	MF proton-exporting ATPase activity, phosphorylative mechanism	HF_Trans_23352
GO:0120029	0.0207993	1	1	1	proton export across plasma membrane	BP	0.471339	BP proton export across plasma membrane	HF_Trans_23352
GO:0005200	0.0208061	0.99488	6	21	structural constituent of cytoskeleton	MF	0.471339	MF structural constituent of cytoskeleton	HF_Trans_19976, HF_Trans_21880, HF_Trans_4561, HF_Trans_7656, HF_Trans_7658, HF_Trans_7659
GO:0042128	0.0209626	1	1	1	nitrate assimilation	BP	0.471339	BP nitrate assimilation	HF_Trans_22540
GO:0050464	0.0209626	1	1	1	nitrate reductase (NADPH) activity	MF	0.471339	MF nitrate reductase (NADPH) activity	HF_Trans_22540
GO:0006886	0.0210588	0.989478	18	115	intracellular protein transport	BP	0.471339	BP intracellular protein transport	HF_Trans_14714, HF_Trans_14714, HF_Trans_15386, HF_Trans_15408, HF_Trans_15408, HF_Trans_17249, HF_Trans_18084, HF_Trans_18795, HF_Trans_18917, HF_Trans_18944, HF_Trans_19566, HF_Trans_19639, HF_Trans_19658, HF_Trans_20185, HF_Trans_20569, HF_Trans_20749, HF_Trans_22897, HF_Trans_23027, HF_Trans_456, HF_Trans_983, HF_Trans_983
GO:0004427	0.0211592	0.999353	2	3	inorganic diphosphatase activity	MF	0.471339	MF inorganic diphosphatase activity	HF_Trans_13749, HF_Trans_17060
GO:0030136	0.0215491	0.997634	3	9	clathrin-coated vesicle	CC	0.475922	CC clathrin-coated vesicle	HF_Trans_18934, HF_Trans_18991, HF_Trans_19748
GO:0000103	0.0224955	0.999288	2	3	sulfate assimilation	BP	0.492613	BP sulfate assimilation	HF_Trans_18928, HF_Trans_21294
GO:0004802	0.0237887	1	1	1	transketolase activity	MF	0.493142	MF transketolase activity	HF_Trans_17761
GO:0003871	0.0238233	1	1	1	5-methyltetrahydropteroyltriglutamate-homocysteine S-methyltransferase activity	MF	0.493142	MF 5-methyltetrahydropteroyltriglutamate-homocysteine S-methyltransferase activity	HF_Trans_22936, HF_Trans_22936
GO:0000250	0.0238944	1	1	1	lanosterol synthase activity	MF	0.493142	MF lanosterol synthase activity	HF_Trans_22914
GO:0005811	0.0238944	1	1	1	lipid droplet	CC	0.493142	CC lipid droplet	HF_Trans_22914
GO:0009678	0.0238944	1	1	1	hydrogen-translocating pyrophosphatase activity	MF	0.493142	MF hydrogen-translocating pyrophosphatase activity	HF_Trans_13749
GO:0016104	0.0238944	1	1	1	triterpenoid biosynthetic process	BP	0.493142	BP triterpenoid biosynthetic process	HF_Trans_22914
GO:0042300	0.0238944	1	1	1	beta-amyrin synthase activity	MF	0.493142	MF beta-amyrin synthase activity	HF_Trans_22914
GO:0016757	0.0243797	0.991971	8	37	transferase activity, transferring glycosyl groups	MF	0.493142	MF transferase activity, transferring glycosyl groups	HF_Trans_15318, HF_Trans_16589, HF_Trans_16783, HF_Trans_18450, HF_Trans_19596, HF_Trans_19596, HF_Trans_19660, HF_Trans_19660, HF_Trans_19757, HF_Trans_21013
GO:0006527	0.0244281	1	1	1	arginine catabolic process	BP	0.493142	BP arginine catabolic process	HF_Trans_14560
GO:0008792	0.0244281	1	1	1	arginine decarboxylase activity	MF	0.493142	MF arginine decarboxylase activity	HF_Trans_14560
GO:0003950	0.0248633	0.998838	2	4	NAD+ ADP-ribosyltransferase activity	MF	0.498037	MF NAD+ ADP-ribosyltransferase activity	HF_Trans_16842, HF_Trans_20784
GO:0016872	0.025329	1	2	2	intramolecular lyase activity	MF	0.503464	MF intramolecular lyase activity	HF_Trans_21519, HF_Trans_21569
GO:0016887	0.0258353	0.988721	12	102	ATPase activity	MF	0.509606	MF ATPase activity	HF_Trans_16648, HF_Trans_16666, HF_Trans_17256, HF_Trans_18149, HF_Trans_19061, HF_Trans_19137, HF_Trans_20265, HF_Trans_20700, HF_Trans_2567, HF_Trans_5788, HF_Trans_7936, HF_Trans_9077
GO:0006537	0.0266717	0.99982	1	2	glutamate biosynthetic process	BP	0.518192	BP glutamate biosynthetic process	HF_Trans_4110, HF_Trans_4110
GO:0015930	0.0266717	0.99982	1	2	glutamate synthase activity	MF	0.518192	MF glutamate synthase activity	HF_Trans_4110, HF_Trans_4110
GO:0009269	0.0280913	1	2	2	response to desiccation	BP	0.541302	BP response to desiccation	HF_Trans_15812, HF_Trans_17358
GO:0047334	0.028444	1	1	1	diphosphate-fructose-6-phosphate 1-phosphotransferase activity	MF	0.541302	MF diphosphate-fructose-6-phosphate 1-phosphotransferase activity	HF_Trans_15626
GO:0016866	0.0286856	0.998962	2	3	intramolecular transferase activity	MF	0.541302	MF intramolecular transferase activity	HF_Trans_15341, HF_Trans_22914, HF_Trans_22914
GO:0045454	0.028699	0.990464	8	31	cell redox homeostasis	BP	0.541302	BP cell redox homeostasis	HF_Trans_12762, HF_Trans_15709, HF_Trans_16573, HF_Trans_17528, HF_Trans_19883, HF_Trans_19892, HF_Trans_21608, HF_Trans_21608, HF_Trans_22081
GO:0016192	0.0293743	0.985205	17	93	vesicle-mediated transport	BP	0.550024	BP vesicle-mediated transport	HF_Trans_10504, HF_Trans_12541, HF_Trans_14714, HF_Trans_15408, HF_Trans_15408, HF_Trans_17249, HF_Trans_17249, HF_Trans_17249, HF_Trans_18084, HF_Trans_18084, HF_Trans_18427, HF_Trans_18795, HF_Trans_18944, HF_Trans_19566, HF_Trans_19639, HF_Trans_20081, HF_Trans_20610, HF_Trans_21360, HF_Trans_23027, HF_Trans_456, HF_Trans_983
GO:0046373	0.0298676	1	1	1	L-arabinose metabolic process	BP	0.55127	BP L-arabinose metabolic process	HF_Trans_22268
GO:0046556	0.0298676	1	1	1	alpha-L-arabinofuranosidase activity	MF	0.55127	MF alpha-L-arabinofuranosidase activity	HF_Trans_22268
GO:0004617	0.0301177	1	1	1	phosphoglycerate dehydrogenase activity	MF	0.551944	MF phosphoglycerate dehydrogenase activity	HF_Trans_14677
GO:0010181	0.0309574	0.992963	5	16	FMN binding	MF	0.556355	MF FMN binding	HF_Trans_10199, HF_Trans_18303, HF_Trans_18303, HF_Trans_18615, HF_Trans_22174, HF_Trans_22174, HF_Trans_22740
GO:0004097	0.0310043	1	1	1	catechol oxidase activity	MF	0.556355	MF catechol oxidase activity	HF_Trans_21941, HF_Trans_21941
GO:0046148	0.0310043	1	1	1	pigment biosynthetic process	BP	0.556355	BP pigment biosynthetic process	HF_Trans_21941
GO:0005785	0.0318119	0.998781	2	3	signal recognition particle receptor complex	CC	0.566911	CC signal recognition particle receptor complex	HF_Trans_15386, HF_Trans_20749
GO:0005749	0.0337157	1	2	2	mitochondrial respiratory chain complex II, succinate dehydrogenase complex (ubiquinone)	CC	0.585051	CC mitochondrial respiratory chain complex II, succinate dehydrogenase complex (ubiquinone)	HF_Trans_16117, HF_Trans_17841
GO:0046274	0.0337158	1	1	1	lignin catabolic process	BP	0.585051	BP lignin catabolic process	HF_Trans_16786
GO:0052716	0.0337158	1	1	1	hydroquinone:oxygen oxidoreductase activity	MF	0.585051	MF hydroquinone:oxygen oxidoreductase activity	HF_Trans_16786
GO:0003935	0.0338325	1	1	1	GTP cyclohydrolase II activity	MF	0.585051	MF GTP cyclohydrolase II activity	HF_Trans_21745
GO:1902358	0.0340688	1	1	1	sulfate transmembrane transport	BP	0.585051	BP sulfate transmembrane transport	HF_Trans_10757
GO:0006007	0.0341884	1	1	1	glucose catabolic process	BP	0.585051	BP glucose catabolic process	HF_Trans_22274, HF_Trans_22274
GO:0015935	0.0348276	0.988313	8	26	small ribosomal subunit	CC	0.59207	CC small ribosomal subunit	HF_Trans_17205, HF_Trans_17950, HF_Trans_22408, HF_Trans_22646, HF_Trans_22788, HF_Trans_22910, HF_Trans_23311, HF_Trans_23561
GO:0006597	0.0351964	0.998009	2	4	spermine biosynthetic process	BP	0.594427	BP spermine biosynthetic process	HF_Trans_19526, HF_Trans_23309
GO:0004185	0.0361187	0.991727	5	14	serine-type carboxypeptidase activity	MF	0.606044	MF serine-type carboxypeptidase activity	HF_Trans_10308, HF_Trans_10309, HF_Trans_14296, HF_Trans_14836, HF_Trans_16983
GO:0006355	0.037018	0.975006	41	367	regulation of transcription, DNA-templated	BP	0.617125	BP regulation of transcription, DNA-templated	HF_Trans_10131, HF_Trans_11605, HF_Trans_11605, HF_Trans_13053, HF_Trans_13195, HF_Trans_1488, HF_Trans_1488, HF_Trans_15026, HF_Trans_15033, HF_Trans_15414, HF_Trans_15417, HF_Trans_15850, HF_Trans_16221, HF_Trans_16221, HF_Trans_16275, HF_Trans_16629, HF_Trans_16647, HF_Trans_16712, HF_Trans_16712, HF_Trans_16989, HF_Trans_17292, HF_Trans_17308, HF_Trans_17629, HF_Trans_17698, HF_Trans_17726, H…
GO:0006470	0.0373256	0.984557	10	58	protein dephosphorylation	BP	0.618264	BP protein dephosphorylation	HF_Trans_14894, HF_Trans_16052, HF_Trans_16093, HF_Trans_16683, HF_Trans_17511, HF_Trans_17725, HF_Trans_18358, HF_Trans_18727, HF_Trans_18909, HF_Trans_19819
GO:0006807	0.0381041	0.992119	4	17	nitrogen compound metabolic process	BP	0.62714	BP nitrogen compound metabolic process	HF_Trans_10741, HF_Trans_10741, HF_Trans_16764, HF_Trans_17377, HF_Trans_4110
GO:0038023	0.0384529	0.988604	6	27	signaling receptor activity	MF	0.628875	MF signaling receptor activity	HF_Trans_17019, HF_Trans_7582, HF_Trans_7583, HF_Trans_7584, HF_Trans_7585, HF_Trans_7586
GO:0043565	0.0388625	0.983572	10	73	sequence-specific DNA binding	MF	0.631576	MF sequence-specific DNA binding	HF_Trans_11605, HF_Trans_13195, HF_Trans_1488, HF_Trans_15414, HF_Trans_16221, HF_Trans_16629, HF_Trans_16712, HF_Trans_17698, HF_Trans_21228, HF_Trans_7397
GO:0003861	0.039489	1	1	1	3-isopropylmalate dehydratase activity	MF	0.633786	MF 3-isopropylmalate dehydratase activity	HF_Trans_21711
GO:0016836	0.039489	1	1	1	hydro-lyase activity	MF	0.633786	MF hydro-lyase activity	HF_Trans_21711
GO:0007017	0.0399776	0.988314	6	23	microtubule-based process	BP	0.637667	BP microtubule-based process	HF_Trans_19976, HF_Trans_19976, HF_Trans_19976, HF_Trans_21880, HF_Trans_21880, HF_Trans_21880, HF_Trans_4561, HF_Trans_4561, HF_Trans_4561, HF_Trans_7656, HF_Trans_7656, HF_Trans_7656, HF_Trans_7658, HF_Trans_7658, HF_Trans_7658, HF_Trans_7659, HF_Trans_7659, HF_Trans_7659
GO:0016624	0.0426501	0.993865	3	9	oxidoreductase activity, acting on the aldehyde or oxo group of donors, disulfide as acceptor	MF	0.676122	MF oxidoreductase activity, acting on the aldehyde or oxo group of donors, disulfide as acceptor	HF_Trans_16743, HF_Trans_18294, HF_Trans_18316
GO:0006413	0.0436223	0.985582	7	26	translational initiation	BP	0.680447	BP translational initiation	HF_Trans_15538, HF_Trans_15538, HF_Trans_17304, HF_Trans_17304, HF_Trans_21113, HF_Trans_21368, HF_Trans_21536, HF_Trans_21536, HF_Trans_23119, HF_Trans_23120
GO:0030130	0.0437129	0.994747	3	6	clathrin coat of trans-Golgi network vesicle	CC	0.680447	CC clathrin coat of trans-Golgi network vesicle	HF_Trans_18944, HF_Trans_19566, HF_Trans_19639
GO:0030132	0.0437129	0.994747	3	6	clathrin coat of coated pit	CC	0.680447	CC clathrin coat of coated pit	HF_Trans_18944, HF_Trans_19566, HF_Trans_19639
GO:0071586	0.0452588	0.997882	2	3	CAAX-box protein processing	BP	0.700293	BP CAAX-box protein processing	HF_Trans_16198, HF_Trans_21353
GO:0050660	0.0478188	0.975814	14	100	flavin adenine dinucleotide binding	MF	0.712722	MF flavin adenine dinucleotide binding	HF_Trans_15709, HF_Trans_16220, HF_Trans_16309, HF_Trans_16309, HF_Trans_17556, HF_Trans_17556, HF_Trans_17598, HF_Trans_17929, HF_Trans_17929, HF_Trans_18926, HF_Trans_20465, HF_Trans_20950, HF_Trans_20950, HF_Trans_22074, HF_Trans_22074, HF_Trans_23245, HF_Trans_23245, HF_Trans_23396, HF_Trans_3810, HF_Trans_3810, HF_Trans_9038, HF_Trans_9038
GO:0015299	0.0478696	0.992559	3	10	solute:proton antiporter activity	MF	0.712722	MF solute:proton antiporter activity	HF_Trans_14867, HF_Trans_15258, HF_Trans_15258, HF_Trans_17856
GO:0006661	0.0482406	0.997658	2	3	phosphatidylinositol biosynthetic process	BP	0.712722	BP phosphatidylinositol biosynthetic process	HF_Trans_19323, HF_Trans_19679
GO:0070772	0.0482406	0.997658	2	3	PAS complex	CC	0.712722	CC PAS complex	HF_Trans_19323, HF_Trans_19679
GO:0000148	0.048352	0.997649	2	3	1,3-beta-D-glucan synthase complex	CC	0.712722	CC 1,3-beta-D-glucan synthase complex	HF_Trans_15444, HF_Trans_18070
GO:0006075	0.048352	0.997649	2	3	(1->3)-beta-D-glucan biosynthetic process	BP	0.712722	BP (1->3)-beta-D-glucan biosynthetic process	HF_Trans_15444, HF_Trans_18070
GO:0090090	0.0484845	0.999398	1	2	negative regulation of canonical Wnt signaling pathway	BP	0.712722	BP negative regulation of canonical Wnt signaling pathway	HF_Trans_6513
GO:0019346	0.048868	0.996676	2	4	transsulfuration	BP	0.712722	BP transsulfuration	HF_Trans_18138, HF_Trans_20414
GO:0030276	0.0490538	0.991964	3	12	clathrin binding	MF	0.712722	MF clathrin binding	HF_Trans_18934, HF_Trans_18991, HF_Trans_19748
GO:0008308	0.0492475	0.990749	4	9	voltage-gated anion channel activity	MF	0.712722	MF voltage-gated anion channel activity	HF_Trans_19311, HF_Trans_19625, HF_Trans_20213, HF_Trans_5285
GO:0098656	0.0492475	0.990749	4	9	anion transmembrane transport	BP	0.712722	BP anion transmembrane transport	HF_Trans_19311, HF_Trans_19625, HF_Trans_20213, HF_Trans_5285
GO:0004420	0.0496478	0.999368	1	2	hydroxymethylglutaryl-CoA reductase (NADPH) activity	MF	0.712722	MF hydroxymethylglutaryl-CoA reductase (NADPH) activity	HF_Trans_22559, HF_Trans_22559, HF_Trans_22559, HF_Trans_22559
GO:0015936	0.0496478	0.999368	1	2	coenzyme A metabolic process	BP	0.712722	BP coenzyme A metabolic process	HF_Trans_22559, HF_Trans_22559

## Sheet: Female b > Male b
#GOSeq analysis of genes upregulated in female headless bodies versus male headless bodies
category	over_represented_pvalue	under_represented_pvalue	numDEInCat	numInCat	term	ontology	over_represented_FDR	go_term	gene_ids
GO:0006260	4.02368e-15	1	21	39	DNA replication	BP	1.03972e-11	BP DNA replication	HF_Trans_1043, HF_Trans_1077, HF_Trans_1136, HF_Trans_1964, HF_Trans_22057, HF_Trans_22756, HF_Trans_2497, HF_Trans_2524, HF_Trans_2524, HF_Trans_307, HF_Trans_3275, HF_Trans_3342, HF_Trans_3342, HF_Trans_3416, HF_Trans_3886, HF_Trans_4109, HF_Trans_4555, HF_Trans_4856, HF_Trans_4950, HF_Trans_7212, HF_Trans_7214, HF_Trans_8247, HF_Trans_8612
GO:0006364	1.43725e-10	1	13	23	rRNA processing	BP	1.85693e-07	BP rRNA processing	HF_Trans_10575, HF_Trans_11369, HF_Trans_22717, HF_Trans_2343, HF_Trans_3447, HF_Trans_416, HF_Trans_5123, HF_Trans_5200, HF_Trans_5430, HF_Trans_5496, HF_Trans_6218, HF_Trans_7755, HF_Trans_897
GO:0006270	2.61402e-09	1	9	11	DNA replication initiation	BP	2.25154e-06	BP DNA replication initiation	HF_Trans_1043, HF_Trans_1077, HF_Trans_1077, HF_Trans_1964, HF_Trans_1964, HF_Trans_2497, HF_Trans_2497, HF_Trans_4950, HF_Trans_4950, HF_Trans_7212, HF_Trans_7212, HF_Trans_7213, HF_Trans_7213, HF_Trans_7214, HF_Trans_7214, HF_Trans_8547
GO:0042555	9.25315e-09	1	7	7	MCM complex	CC	5.97754e-06	CC MCM complex	HF_Trans_1077, HF_Trans_1964, HF_Trans_2497, HF_Trans_4950, HF_Trans_7212, HF_Trans_7213, HF_Trans_7214
GO:0042302	6.04511e-08	1	17	80	structural constituent of cuticle	MF	3.12411e-05	MF structural constituent of cuticle	HF_Trans_10917, HF_Trans_1163, HF_Trans_14038, HF_Trans_1866, HF_Trans_1867, HF_Trans_18898, HF_Trans_19421, HF_Trans_20175, HF_Trans_22709, HF_Trans_22884, HF_Trans_23162, HF_Trans_2320, HF_Trans_4462, HF_Trans_6614, HF_Trans_6689, HF_Trans_8557, HF_Trans_9032
GO:0032040	1.56053e-06	1	6	8	small-subunit processome	CC	0.000672068	CC small-subunit processome	HF_Trans_10555, HF_Trans_10575, HF_Trans_22765, HF_Trans_416, HF_Trans_5200, HF_Trans_5430
GO:0006457	9.60463e-06	0.999998	15	75	protein folding	BP	0.00354548	BP protein folding	HF_Trans_10060, HF_Trans_10103, HF_Trans_12079, HF_Trans_2207, HF_Trans_23800, HF_Trans_2431, HF_Trans_2590, HF_Trans_2776, HF_Trans_4790, HF_Trans_4795, HF_Trans_5550, HF_Trans_5550, HF_Trans_6930, HF_Trans_7405, HF_Trans_7405, HF_Trans_7900, HF_Trans_8909
GO:0042254	1.16912e-05	0.999999	9	28	ribosome biogenesis	BP	0.00364577	BP ribosome biogenesis	HF_Trans_11331, HF_Trans_11331, HF_Trans_11351, HF_Trans_12839, HF_Trans_23454, HF_Trans_23626, HF_Trans_3552, HF_Trans_3552, HF_Trans_4843, HF_Trans_5496, HF_Trans_9242
GO:0003723	1.61086e-05	0.999994	32	240	RNA binding	MF	0.00364577	MF RNA binding	HF_Trans_10336, HF_Trans_10361, HF_Trans_10646, HF_Trans_10646, HF_Trans_1240, HF_Trans_12436, HF_Trans_12704, HF_Trans_12794, HF_Trans_1368, HF_Trans_1421, HF_Trans_22717, HF_Trans_23059, HF_Trans_23059, HF_Trans_2343, HF_Trans_2343, HF_Trans_23454, HF_Trans_23561, HF_Trans_3481, HF_Trans_3552, HF_Trans_4091, HF_Trans_4928, HF_Trans_5283, HF_Trans_541, HF_Trans_565, HF_Trans_5786, HF_Trans_5811,…
GO:0007306	1.79774e-05	1	4	4	eggshell chorion assembly	BP	0.00364577	BP eggshell chorion assembly	HF_Trans_15425, HF_Trans_22945, HF_Trans_5193, HF_Trans_5599
GO:0007310	1.79774e-05	1	4	4	oocyte dorsal/ventral axis specification	BP	0.00364577	BP oocyte dorsal/ventral axis specification	HF_Trans_15425, HF_Trans_22945, HF_Trans_5193, HF_Trans_5599
GO:0007313	1.79774e-05	1	4	4	maternal specification of dorsal/ventral axis, oocyte, soma encoded	BP	0.00364577	BP maternal specification of dorsal/ventral axis, oocyte, soma encoded	HF_Trans_15425, HF_Trans_22945, HF_Trans_5193, HF_Trans_5599
GO:0006261	1.83417e-05	1	5	8	DNA-dependent DNA replication	BP	0.00364577	BP DNA-dependent DNA replication	HF_Trans_16378, HF_Trans_22499, HF_Trans_23036, HF_Trans_3416, HF_Trans_3886
GO:0005524	2.54421e-05	0.999985	90	934	ATP binding	MF	0.00469589	MF ATP binding	HF_Trans_10060, HF_Trans_10060, HF_Trans_10103, HF_Trans_10103, HF_Trans_1068, HF_Trans_1077, HF_Trans_1077, HF_Trans_1077, HF_Trans_11097, HF_Trans_1136, HF_Trans_12042, HF_Trans_12067, HF_Trans_12070, HF_Trans_12079, HF_Trans_12079, HF_Trans_12220, HF_Trans_12220, HF_Trans_12317, HF_Trans_12351, HF_Trans_12351, HF_Trans_12398, HF_Trans_12759, HF_Trans_12881, HF_Trans_12881, HF_Trans_12881, HF_T…
GO:0005730	7.26457e-05	0.999993	7	20	nucleolus	CC	0.0125144	CC nucleolus	HF_Trans_11071, HF_Trans_11223, HF_Trans_11351, HF_Trans_23454, HF_Trans_5908, HF_Trans_9060, HF_Trans_9421
GO:0003678	8.17895e-05	0.999992	7	19	DNA helicase activity	MF	0.013209	MF DNA helicase activity	HF_Trans_1077, HF_Trans_1136, HF_Trans_199, HF_Trans_5606, HF_Trans_7212, HF_Trans_7213, HF_Trans_7214
GO:0003677	0.000245459	0.999872	46	434	DNA binding	MF	0.0373098	MF DNA binding	HF_Trans_10142, HF_Trans_1077, HF_Trans_1077, HF_Trans_1077, HF_Trans_12220, HF_Trans_12881, HF_Trans_12881, HF_Trans_12881, HF_Trans_1340, HF_Trans_15104, HF_Trans_15104, HF_Trans_1576, HF_Trans_1576, HF_Trans_1760, HF_Trans_1836, HF_Trans_1836, HF_Trans_1964, HF_Trans_1964, HF_Trans_1964, HF_Trans_22057, HF_Trans_22756, HF_Trans_2306, HF_Trans_23577, HF_Trans_23577, HF_Trans_23581, HF_Trans_235…
GO:0051082	0.000576077	0.999873	10	52	unfolded protein binding	MF	0.0826991	MF unfolded protein binding	HF_Trans_10060, HF_Trans_10103, HF_Trans_2431, HF_Trans_2590, HF_Trans_2776, HF_Trans_4790, HF_Trans_4795, HF_Trans_5550, HF_Trans_5550, HF_Trans_6930, HF_Trans_8909
GO:0008237	0.000611294	0.999771	20	134	metallopeptidase activity	MF	0.083136	MF metallopeptidase activity	HF_Trans_10945, HF_Trans_11022, HF_Trans_11023, HF_Trans_11243, HF_Trans_12870, HF_Trans_14357, HF_Trans_1988, HF_Trans_1989, HF_Trans_21064, HF_Trans_2174, HF_Trans_2348, HF_Trans_4124, HF_Trans_5425, HF_Trans_5582, HF_Trans_6089, HF_Trans_6090, HF_Trans_6091, HF_Trans_6554, HF_Trans_7004, HF_Trans_9821
GO:0016274	0.00111859	0.999937	4	8	protein-arginine N-methyltransferase activity	MF	0.13764	MF protein-arginine N-methyltransferase activity	HF_Trans_23489, HF_Trans_2516, HF_Trans_7815, HF_Trans_8528
GO:0018216	0.00111859	0.999937	4	8	peptidyl-arginine methylation	BP	0.13764	BP peptidyl-arginine methylation	HF_Trans_23489, HF_Trans_2516, HF_Trans_7815, HF_Trans_8528
GO:0004222	0.0012174	0.999558	17	113	metalloendopeptidase activity	MF	0.142989	MF metalloendopeptidase activity	HF_Trans_10945, HF_Trans_11022, HF_Trans_11023, HF_Trans_11243, HF_Trans_12870, HF_Trans_1988, HF_Trans_1989, HF_Trans_2174, HF_Trans_2348, HF_Trans_5425, HF_Trans_5582, HF_Trans_6089, HF_Trans_6090, HF_Trans_6091, HF_Trans_6554, HF_Trans_7004, HF_Trans_9821
GO:0016811	0.00172064	0.999949	3	5	hydrolase activity, acting on carbon-nitrogen (but not peptide) bonds, in linear amides	MF	0.19331	MF hydrolase activity, acting on carbon-nitrogen (but not peptide) bonds, in linear amides	HF_Trans_11603, HF_Trans_4181, HF_Trans_4182
GO:0042025	0.00199828	0.999391	12	74	host cell nucleus	CC	0.215148	CC host cell nucleus	HF_Trans_12360, HF_Trans_1340, HF_Trans_14539, HF_Trans_15104, HF_Trans_15104, HF_Trans_23563, HF_Trans_23618, HF_Trans_23650, HF_Trans_5038, HF_Trans_6841, HF_Trans_7170, HF_Trans_83, HF_Trans_8674
GO:0003676	0.00212912	0.998575	81	1009	nucleic acid binding	MF	0.220066	MF nucleic acid binding	HF_Trans_1013, HF_Trans_10510, HF_Trans_10522, HF_Trans_10646, HF_Trans_11382, HF_Trans_11499, HF_Trans_1189, HF_Trans_11939, HF_Trans_11939, HF_Trans_1197, HF_Trans_12067, HF_Trans_12070, HF_Trans_12317, HF_Trans_12392, HF_Trans_12397, HF_Trans_12436, HF_Trans_12575, HF_Trans_12759, HF_Trans_13036, HF_Trans_13082, HF_Trans_13459, HF_Trans_13459, HF_Trans_1349, HF_Trans_13852, HF_Trans_14297, HF_…
GO:0003887	0.00229773	0.999822	4	10	DNA-directed DNA polymerase activity	MF	0.228359	MF DNA-directed DNA polymerase activity	HF_Trans_16378, HF_Trans_22499, HF_Trans_3416, HF_Trans_3416, HF_Trans_8612, HF_Trans_8612
GO:0006275	0.00257096	1	2	2	regulation of DNA replication	BP	0.246051	BP regulation of DNA replication	HF_Trans_10290, HF_Trans_1576, HF_Trans_1576
GO:0001522	0.00299126	0.999751	4	10	pseudouridine synthesis	BP	0.276051	BP pseudouridine synthesis	HF_Trans_23626, HF_Trans_3552, HF_Trans_737, HF_Trans_895
GO:0000786	0.0039305	0.999428	5	24	nucleosome	CC	0.349947	CC nucleosome	HF_Trans_1340, HF_Trans_1836, HF_Trans_23577, HF_Trans_8674, HF_Trans_9146
GO:0008536	0.00406286	0.99945	5	16	Ran GTPase binding	MF	0.349947	MF Ran GTPase binding	HF_Trans_10588, HF_Trans_2335, HF_Trans_7109, HF_Trans_8067, HF_Trans_8067, HF_Trans_9557
GO:0005664	0.00422053	1	2	2	nuclear origin of replication recognition complex	CC	0.351801	CC nuclear origin of replication recognition complex	HF_Trans_3275, HF_Trans_3342, HF_Trans_3342
GO:0006334	0.00460731	0.999516	4	14	nucleosome assembly	BP	0.359401	BP nucleosome assembly	HF_Trans_1340, HF_Trans_2097, HF_Trans_23804, HF_Trans_8674
GO:0004045	0.00473698	0.999935	2	3	aminoacyl-tRNA hydrolase activity	MF	0.359401	MF aminoacyl-tRNA hydrolase activity	HF_Trans_488, HF_Trans_7862
GO:0006269	0.00504149	1	2	2	DNA replication, synthesis of RNA primer	BP	0.359401	BP DNA replication, synthesis of RNA primer	HF_Trans_1660, HF_Trans_299
GO:0017056	0.0051137	0.999484	4	11	structural constituent of nuclear pore	MF	0.359401	MF structural constituent of nuclear pore	HF_Trans_2250, HF_Trans_5810, HF_Trans_6266, HF_Trans_9982
GO:0005732	0.00513818	1	2	2	small nucleolar ribonucleoprotein complex	CC	0.359401	CC small nucleolar ribonucleoprotein complex	HF_Trans_3552, HF_Trans_6218
GO:0042273	0.00514622	1	2	2	ribosomal large subunit biogenesis	BP	0.359401	BP ribosomal large subunit biogenesis	HF_Trans_11223, HF_Trans_9252
GO:0005643	0.00537842	0.99945	4	11	nuclear pore	CC	0.365733	CC nuclear pore	HF_Trans_1100, HF_Trans_2250, HF_Trans_6266, HF_Trans_9982
GO:0004822	0.00567717	1	2	2	isoleucine-tRNA ligase activity	MF	0.366745	MF isoleucine-tRNA ligase activity	HF_Trans_13874, HF_Trans_13874, HF_Trans_8601
GO:0006428	0.00567717	1	2	2	isoleucyl-tRNA aminoacylation	BP	0.366745	BP isoleucyl-tRNA aminoacylation	HF_Trans_13874, HF_Trans_8601
GO:0006281	0.00687884	0.99781	10	65	DNA repair	BP	0.433535	BP DNA repair	HF_Trans_12220, HF_Trans_12220, HF_Trans_12220, HF_Trans_12220, HF_Trans_21976, HF_Trans_22756, HF_Trans_23146, HF_Trans_23146, HF_Trans_23581, HF_Trans_4289, HF_Trans_5606, HF_Trans_6195, HF_Trans_7619, HF_Trans_9677
GO:0003729	0.00758891	0.998724	5	22	mRNA binding	MF	0.466899	MF mRNA binding	HF_Trans_12436, HF_Trans_12704, HF_Trans_3639, HF_Trans_7715, HF_Trans_8070
GO:0008134	0.00786954	0.999469	3	7	transcription factor binding	MF	0.472904	MF transcription factor binding	HF_Trans_5908, HF_Trans_9085, HF_Trans_9421
GO:0004089	0.00905894	0.998793	4	17	carbonate dehydratase activity	MF	0.532007	MF carbonate dehydratase activity	HF_Trans_15799, HF_Trans_19846, HF_Trans_23643, HF_Trans_669
GO:0002161	0.0111085	0.999093	3	8	aminoacyl-tRNA editing activity	MF	0.634484	MF aminoacyl-tRNA editing activity	HF_Trans_13874, HF_Trans_5082, HF_Trans_8601
GO:0004806	0.011295	0.997014	7	43	triglyceride lipase activity	MF	0.634484	MF triglyceride lipase activity	HF_Trans_19247, HF_Trans_4721, HF_Trans_4723, HF_Trans_4724, HF_Trans_4964, HF_Trans_67, HF_Trans_9759
GO:0008649	0.0120465	0.999728	2	3	rRNA methyltransferase activity	MF	0.646684	MF rRNA methyltransferase activity	HF_Trans_11369, HF_Trans_5123
GO:0005545	0.0123481	0.998951	3	8	1-phosphatidylinositol binding	MF	0.646684	MF 1-phosphatidylinositol binding	HF_Trans_3987, HF_Trans_3989, HF_Trans_3990
GO:0048268	0.0123481	0.998951	3	8	clathrin coat assembly	BP	0.646684	BP clathrin coat assembly	HF_Trans_3987, HF_Trans_3989, HF_Trans_3990
GO:0004022	0.0125132	0.998847	3	10	alcohol dehydrogenase (NAD) activity	MF	0.646684	MF alcohol dehydrogenase (NAD) activity	HF_Trans_22603, HF_Trans_5391, HF_Trans_8180
GO:0000956	0.0127666	0.999584	2	4	nuclear-transcribed mRNA catabolic process	BP	0.646842	BP nuclear-transcribed mRNA catabolic process	HF_Trans_21857, HF_Trans_8297
GO:0031167	0.0150388	0.999618	2	3	rRNA methylation	BP	0.720709	BP rRNA methylation	HF_Trans_11369, HF_Trans_1809
GO:0006165	0.0155932	0.999346	2	5	nucleoside diphosphate phosphorylation	BP	0.720709	BP nucleoside diphosphate phosphorylation	HF_Trans_5295, HF_Trans_5296
GO:0006183	0.0155932	0.999346	2	5	GTP biosynthetic process	BP	0.720709	BP GTP biosynthetic process	HF_Trans_5295, HF_Trans_5296
GO:0006228	0.0155932	0.999346	2	5	UTP biosynthetic process	BP	0.720709	BP UTP biosynthetic process	HF_Trans_5295, HF_Trans_5296
GO:0005520	0.0158018	0.999422	2	4	insulin-like growth factor binding	MF	0.720709	MF insulin-like growth factor binding	HF_Trans_17387, HF_Trans_19002
GO:0030870	0.0160958	0.999576	2	3	Mre11 complex	CC	0.720709	CC Mre11 complex	HF_Trans_23672, HF_Trans_9677
GO:0072383	0.0161769	0.999573	2	3	plus-end-directed vesicle transport along microtubule	BP	0.720709	BP plus-end-directed vesicle transport along microtubule	HF_Trans_13341, HF_Trans_218
GO:0030136	0.0171545	0.998276	3	9	clathrin-coated vesicle	CC	0.75131	CC clathrin-coated vesicle	HF_Trans_3987, HF_Trans_3989, HF_Trans_3990
GO:0008094	0.0180902	0.999289	2	4	DNA-dependent ATPase activity	MF	0.779083	MF DNA-dependent ATPase activity	HF_Trans_4289, HF_Trans_4289, HF_Trans_4289, HF_Trans_6195
GO:0003690	0.0183932	0.998039	3	10	double-stranded DNA binding	MF	0.779146	MF double-stranded DNA binding	HF_Trans_1043, HF_Trans_4289, HF_Trans_8568
GO:0006259	0.0199489	0.999173	2	4	DNA metabolic process	BP	0.831418	BP DNA metabolic process	HF_Trans_12881, HF_Trans_4289
GO:0019843	0.0205391	0.997573	3	13	rRNA binding	MF	0.842428	MF rRNA binding	HF_Trans_12794, HF_Trans_1848, HF_Trans_2861
GO:0006418	0.0255747	0.991959	7	48	tRNA aminoacylation for protein translation	BP	1	BP tRNA aminoacylation for protein translation	HF_Trans_13874, HF_Trans_13874, HF_Trans_13874, HF_Trans_1421, HF_Trans_22467, HF_Trans_23307, HF_Trans_4264, HF_Trans_5082, HF_Trans_5082, HF_Trans_5082, HF_Trans_8601, HF_Trans_8601, HF_Trans_8601
GO:0004550	0.0269475	0.998354	2	6	nucleoside diphosphate kinase activity	MF	1	MF nucleoside diphosphate kinase activity	HF_Trans_5295, HF_Trans_5296
GO:0016263	0.027506	0.998433	2	5	glycoprotein-N-acetylgalactosamine 3-beta-galactosyltransferase activity	MF	1	MF glycoprotein-N-acetylgalactosamine 3-beta-galactosyltransferase activity	HF_Trans_21267, HF_Trans_5683
GO:0016266	0.027506	0.998433	2	5	O-glycan processing	BP	1	BP O-glycan processing	HF_Trans_21267, HF_Trans_5683
GO:0030150	0.0276718	0.998418	2	5	protein import into mitochondrial matrix	BP	1	BP protein import into mitochondrial matrix	HF_Trans_835, HF_Trans_9363
GO:0060964	0.0280767	0.998599	2	4	regulation of gene silencing by miRNA	BP	1	BP regulation of gene silencing by miRNA	HF_Trans_22697, HF_Trans_8459
GO:0006241	0.0289892	0.998157	2	6	CTP biosynthetic process	BP	1	BP CTP biosynthetic process	HF_Trans_5295, HF_Trans_5296
GO:0005634	0.0303519	0.979988	39	439	nucleus	CC	1	CC nucleus	HF_Trans_10053, HF_Trans_1043, HF_Trans_10900, HF_Trans_11331, HF_Trans_11369, HF_Trans_13020, HF_Trans_13353, HF_Trans_1577, HF_Trans_1760, HF_Trans_2097, HF_Trans_21714, HF_Trans_21976, HF_Trans_22249, HF_Trans_22756, HF_Trans_23406, HF_Trans_23415, HF_Trans_23672, HF_Trans_23804, HF_Trans_2497, HF_Trans_307, HF_Trans_3995, HF_Trans_4218, HF_Trans_4476, HF_Trans_4651, HF_Trans_4843, HF_Trans_49…
GO:0051276	0.030741	0.998387	2	4	chromosome organization	BP	1	BP chromosome organization	HF_Trans_5749, HF_Trans_9004
GO:0005887	0.0336959	0.993094	4	21	integral component of plasma membrane	CC	1	CC integral component of plasma membrane	HF_Trans_11204, HF_Trans_12035, HF_Trans_16560, HF_Trans_23685
GO:0008168	0.0344333	0.987309	8	68	methyltransferase activity	MF	1	MF methyltransferase activity	HF_Trans_11369, HF_Trans_11369, HF_Trans_11369, HF_Trans_1368, HF_Trans_1368, HF_Trans_1809, HF_Trans_22199, HF_Trans_22717, HF_Trans_2343, HF_Trans_2343, HF_Trans_3863, HF_Trans_8528
GO:0004819	0.035875	1	1	1	glutamine-tRNA ligase activity	MF	1	MF glutamine-tRNA ligase activity	HF_Trans_7536
GO:0006425	0.035875	1	1	1	glutaminyl-tRNA aminoacylation	BP	1	BP glutaminyl-tRNA aminoacylation	HF_Trans_7536
GO:0046982	0.0373264	0.989965	5	39	protein heterodimerization activity	MF	1	MF protein heterodimerization activity	HF_Trans_1836, HF_Trans_23577, HF_Trans_5, HF_Trans_6721, HF_Trans_9146
GO:0008017	0.0378459	0.984917	9	68	microtubule binding	MF	1	MF microtubule binding	HF_Trans_12351, HF_Trans_13341, HF_Trans_154, HF_Trans_21737, HF_Trans_218, HF_Trans_22492, HF_Trans_23410, HF_Trans_23410, HF_Trans_6009, HF_Trans_975
GO:0042612	0.037914	1	1	1	MHC class I protein complex	CC	1	CC MHC class I protein complex	HF_Trans_22114
GO:0030276	0.0384163	0.994299	3	12	clathrin binding	MF	1	MF clathrin binding	HF_Trans_3987, HF_Trans_3989, HF_Trans_3990
GO:0003755	0.0403115	0.988999	5	36	peptidyl-prolyl cis-trans isomerase activity	MF	1	MF peptidyl-prolyl cis-trans isomerase activity	HF_Trans_1293, HF_Trans_2207, HF_Trans_2207, HF_Trans_74, HF_Trans_7793, HF_Trans_7900, HF_Trans_7900
GO:0004170	0.0427572	1	1	1	dUTP diphosphatase activity	MF	1	MF dUTP diphosphatase activity	HF_Trans_3360
GO:0006226	0.0427572	1	1	1	dUMP biosynthetic process	BP	1	BP dUMP biosynthetic process	HF_Trans_3360
GO:0046081	0.0427572	1	1	1	dUTP catabolic process	BP	1	BP dUTP catabolic process	HF_Trans_3360
GO:0042255	0.0444459	1	1	1	ribosome assembly	BP	1	BP ribosome assembly	HF_Trans_565
GO:0003908	0.0451608	1	1	1	methylated-DNA-[protein]-cysteine S-methyltransferase activity	MF	1	MF methylated-DNA-[protein]-cysteine S-methyltransferase activity	HF_Trans_23146
GO:0006310	0.0453225	0.992814	3	12	DNA recombination	BP	1	BP DNA recombination	HF_Trans_12220, HF_Trans_12220, HF_Trans_12220, HF_Trans_12220, HF_Trans_14297, HF_Trans_22756
GO:0042803	0.0453982	0.996307	2	6	protein homodimerization activity	MF	1	MF protein homodimerization activity	HF_Trans_10336, HF_Trans_7405
GO:0000811	0.046807	1	1	1	GINS complex	CC	1	CC GINS complex	HF_Trans_4109
GO:0010485	0.0472716	1	1	1	H4 histone acetyltransferase activity	MF	1	MF H4 histone acetyltransferase activity	HF_Trans_23318
GO:0043998	0.0472716	1	1	1	H2A histone acetyltransferase activity	MF	1	MF H2A histone acetyltransferase activity	HF_Trans_23318
GO:0070773	0.0475029	1	1	1	protein-N-terminal glutamine amidohydrolase activity	MF	1	MF protein-N-terminal glutamine amidohydrolase activity	HF_Trans_11603
GO:0051726	0.0478111	0.992133	3	13	regulation of cell cycle	BP	1	BP regulation of cell cycle	HF_Trans_1577, HF_Trans_4305, HF_Trans_7830
GO:0004798	0.0484212	1	1	1	thymidylate kinase activity	MF	1	MF thymidylate kinase activity	HF_Trans_21506
GO:0006233	0.0484212	1	1	1	dTDP biosynthetic process	BP	1	BP dTDP biosynthetic process	HF_Trans_21506
GO:0005501	0.0494411	1	1	1	retinoid binding	MF	1	MF retinoid binding	HF_Trans_20841
GO:0034632	0.0494411	1	1	1	retinol transmembrane transporter activity	MF	1	MF retinol transmembrane transporter activity	HF_Trans_20841

## Sheet: Male b > Female b
#GOSeq analysis of genes upregulated in male headless bodies versus female headless bodies
category	over_represented_pvalue	under_represented_pvalue	numDEInCat	numInCat	term	ontology	over_represented_FDR	go_term	gene_ids
GO:0004806	1.07716e-06	1	6	43	triglyceride lipase activity	MF	0.00278339	MF triglyceride lipase activity	HF_Trans_4721, HF_Trans_4723, HF_Trans_4724, HF_Trans_4964, HF_Trans_67, HF_Trans_9759
GO:0004222	7.0936e-06	0.999999	7	113	metalloendopeptidase activity	MF	0.00916493	MF metalloendopeptidase activity	HF_Trans_11022, HF_Trans_11023, HF_Trans_12870, HF_Trans_2174, HF_Trans_2273, HF_Trans_2348, HF_Trans_5425
GO:0005388	1.51527e-05	1	3	9	calcium-transporting ATPase activity	MF	0.00976171	MF calcium-transporting ATPase activity	HF_Trans_11689, HF_Trans_11690, HF_Trans_11691
GO:0006508	1.58346e-05	0.999996	15	568	proteolysis	BP	0.00976171	BP proteolysis	HF_Trans_11022, HF_Trans_11022, HF_Trans_11023, HF_Trans_11023, HF_Trans_1209, HF_Trans_12767, HF_Trans_12768, HF_Trans_12870, HF_Trans_12870, HF_Trans_14530, HF_Trans_1714, HF_Trans_2174, HF_Trans_2174, HF_Trans_2273, HF_Trans_2273, HF_Trans_2348, HF_Trans_2348, HF_Trans_2570, HF_Trans_5425, HF_Trans_6320, HF_Trans_6913
GO:0008237	1.88888e-05	0.999998	7	134	metallopeptidase activity	MF	0.00976171	MF metallopeptidase activity	HF_Trans_11022, HF_Trans_11023, HF_Trans_12870, HF_Trans_2174, HF_Trans_2273, HF_Trans_2273, HF_Trans_2348, HF_Trans_5425
GO:0004252	0.000263733	0.999956	8	210	serine-type endopeptidase activity	MF	0.0957367	MF serine-type endopeptidase activity	HF_Trans_1209, HF_Trans_12767, HF_Trans_12768, HF_Trans_14530, HF_Trans_1714, HF_Trans_2570, HF_Trans_6320, HF_Trans_6913
GO:0003774	0.000296398	0.999992	3	26	motor activity	MF	0.0957367	MF motor activity	HF_Trans_10681, HF_Trans_13595, HF_Trans_13595, HF_Trans_13595, HF_Trans_13596
GO:0016459	0.000296398	0.999992	3	26	myosin complex	CC	0.0957367	CC myosin complex	HF_Trans_10681, HF_Trans_13595, HF_Trans_13595, HF_Trans_13596
GO:0008061	0.000585517	0.999921	6	140	chitin binding	MF	0.168108	MF chitin binding	HF_Trans_11158, HF_Trans_11159, HF_Trans_13878, HF_Trans_13878, HF_Trans_3746, HF_Trans_8997, HF_Trans_9718
GO:0070588	0.000669156	0.999975	3	30	calcium ion transmembrane transport	BP	0.17291	BP calcium ion transmembrane transport	HF_Trans_11689, HF_Trans_11690, HF_Trans_11691
GO:0015935	0.0015271	0.999924	3	26	small ribosomal subunit	CC	0.35873	CC small ribosomal subunit	HF_Trans_23560, HF_Trans_3481, HF_Trans_9586
GO:0005506	0.00484264	0.998849	7	269	iron ion binding	MF	0.919609	MF iron ion binding	HF_Trans_10763, HF_Trans_11852, HF_Trans_12238, HF_Trans_12239, HF_Trans_12240, HF_Trans_1478, HF_Trans_9478
GO:0004368	0.00511346	1	1	1	glycerol-3-phosphate dehydrogenase (quinone) activity	MF	0.919609	MF glycerol-3-phosphate dehydrogenase (quinone) activity	HF_Trans_10842
GO:0005783	0.00529085	0.999575	3	45	endoplasmic reticulum	CC	0.919609	CC endoplasmic reticulum	HF_Trans_11689, HF_Trans_11690, HF_Trans_11691
GO:0004555	0.00629257	1	1	1	alpha,alpha-trehalase activity	MF	0.919609	MF alpha,alpha-trehalase activity	HF_Trans_8786
GO:0005991	0.00629257	1	1	1	trehalose metabolic process	BP	0.919609	BP trehalose metabolic process	HF_Trans_8786
GO:0005509	0.00634436	0.998621	6	250	calcium ion binding	MF	0.919609	MF calcium ion binding	HF_Trans_10594, HF_Trans_10842, HF_Trans_12927, HF_Trans_12963, HF_Trans_5637, HF_Trans_5641
GO:0005975	0.00640595	0.998607	6	218	carbohydrate metabolic process	BP	0.919609	BP carbohydrate metabolic process	HF_Trans_11158, HF_Trans_11159, HF_Trans_3746, HF_Trans_8996, HF_Trans_8997, HF_Trans_9718
GO:0004505	0.00705669	1	1	1	phenylalanine 4-monooxygenase activity	MF	0.959289	MF phenylalanine 4-monooxygenase activity	HF_Trans_9478
GO:0017174	0.00818326	1	1	1	glycine N-methyltransferase activity	MF	0.959289	MF glycine N-methyltransferase activity	HF_Trans_5284
GO:0004852	0.00832029	1	1	1	uroporphyrinogen-III synthase activity	MF	0.959289	MF uroporphyrinogen-III synthase activity	HF_Trans_1130, HF_Trans_1130
GO:0006780	0.00832029	1	1	1	uroporphyrinogen III biosynthetic process	BP	0.959289	BP uroporphyrinogen III biosynthetic process	HF_Trans_1130
GO:0033017	0.00853856	1	1	1	sarcoplasmic reticulum membrane	CC	0.959289	CC sarcoplasmic reticulum membrane	HF_Trans_11690
GO:0005861	0.00944386	1	1	1	troponin complex	CC	0.976117	CC troponin complex	HF_Trans_5477
GO:0006937	0.00944386	1	1	1	regulation of muscle contraction	BP	0.976117	BP regulation of muscle contraction	HF_Trans_5477
GO:0005200	0.0110303	0.999476	2	21	structural constituent of cytoskeleton	MF	1	MF structural constituent of cytoskeleton	HF_Trans_23368, HF_Trans_7656
GO:0016705	0.0118398	0.997064	6	244	oxidoreductase activity, acting on paired donors, with incorporation or reduction of molecular oxygen	MF	1	MF oxidoreductase activity, acting on paired donors, with incorporation or reduction of molecular oxygen	HF_Trans_10763, HF_Trans_11852, HF_Trans_12238, HF_Trans_12239, HF_Trans_12240, HF_Trans_1478
GO:0007017	0.0149106	0.999166	2	23	microtubule-based process	BP	1	BP microtubule-based process	HF_Trans_23368, HF_Trans_23368, HF_Trans_23368, HF_Trans_7656, HF_Trans_7656, HF_Trans_7656
GO:0005874	0.0166121	0.999011	2	25	microtubule	CC	1	CC microtubule	HF_Trans_23368, HF_Trans_23368, HF_Trans_23368, HF_Trans_7656, HF_Trans_7656, HF_Trans_7656
GO:0016714	0.0190748	0.999878	1	3	oxidoreductase activity, acting on paired donors, with incorporation or reduction of molecular oxygen, reduced pteridine as one donor, and incorporation of one atom of oxygen	MF	1	MF oxidoreductase activity, acting on paired donors, with incorporation or reduction of molecular oxygen, reduced pteridine as one donor, and incorporation of one atom of oxygen	HF_Trans_9478
GO:0009331	0.0203679	0.999861	1	3	glycerol-3-phosphate dehydrogenase complex	CC	1	CC glycerol-3-phosphate dehydrogenase complex	HF_Trans_10842
GO:0006457	0.0225834	0.996856	3	75	protein folding	BP	1	BP protein folding	HF_Trans_12079, HF_Trans_23800, HF_Trans_8909
GO:0006072	0.0262097	0.999741	1	4	glycerol-3-phosphate metabolic process	BP	1	BP glycerol-3-phosphate metabolic process	HF_Trans_10842
GO:0008190	0.0265143	0.999735	1	4	eukaryotic initiation factor 4E binding	MF	1	MF eukaryotic initiation factor 4E binding	HF_Trans_12798
GO:0006559	0.0270909	0.999723	1	4	L-phenylalanine catabolic process	BP	1	BP L-phenylalanine catabolic process	HF_Trans_9478
GO:0045947	0.0277361	0.999742	1	3	negative regulation of translational initiation	BP	1	BP negative regulation of translational initiation	HF_Trans_12798
GO:0020037	0.0289574	0.991229	6	298	heme binding	MF	1	MF heme binding	HF_Trans_10763, HF_Trans_11852, HF_Trans_12238, HF_Trans_12239, HF_Trans_12240, HF_Trans_1478
GO:0042026	0.0297248	0.999666	1	4	protein refolding	BP	1	BP protein refolding	HF_Trans_12079
GO:0004111	0.0312861	0.99963	1	4	creatine kinase activity	MF	1	MF creatine kinase activity	HF_Trans_3521
GO:0046314	0.0312861	0.99963	1	4	phosphocreatine biosynthetic process	BP	1	BP phosphocreatine biosynthetic process	HF_Trans_3521
GO:0042302	0.0340321	0.99445	3	80	structural constituent of cuticle	MF	1	MF structural constituent of cuticle	HF_Trans_10917, HF_Trans_14038, HF_Trans_4462
GO:0033014	0.037705	0.999426	1	5	tetrapyrrole biosynthetic process	BP	1	BP tetrapyrrole biosynthetic process	HF_Trans_1130
GO:0006165	0.0447373	0.999189	1	5	nucleoside diphosphate phosphorylation	BP	1	BP nucleoside diphosphate phosphorylation	HF_Trans_5296
GO:0006183	0.0447373	0.999189	1	5	GTP biosynthetic process	BP	1	BP GTP biosynthetic process	HF_Trans_5296
GO:0006228	0.0447373	0.999189	1	5	UTP biosynthetic process	BP	1	BP UTP biosynthetic process	HF_Trans_5296
GO:0016772	0.0465974	0.999058	1	7	transferase activity, transferring phosphorus-containing groups	MF	1	MF transferase activity, transferring phosphorus-containing groups	HF_Trans_3521

## Sheet: Fh specific
#GOSeq analysis of genes that were detected in only female head appendages
category	over_represented_pvalue	under_represented_pvalue	numDEInCat	numInCat	term	ontology	over_represented_FDR	go_term	gene_ids
GO:0003676	0.000830482	0.999663	21	1009	nucleic acid binding	MF	1	MF nucleic acid binding	HF_Trans_16041, HF_Trans_16943, HF_Trans_17350, HF_Trans_17878, HF_Trans_18033, HF_Trans_18125, HF_Trans_18276, HF_Trans_19081, HF_Trans_19355, HF_Trans_19688, HF_Trans_20130, HF_Trans_20279, HF_Trans_20460, HF_Trans_20763, HF_Trans_21340, HF_Trans_21540, HF_Trans_22903, HF_Trans_23712, HF_Trans_23722, HF_Trans_6619, HF_Trans_6619, HF_Trans_7326
GO:0060964	0.010693	0.999957	1	4	regulation of gene silencing by miRNA	BP	1	BP regulation of gene silencing by miRNA	HF_Trans_3512
GO:0006353	0.0206254	1	1	1	DNA-templated transcription, termination	BP	1	BP DNA-templated transcription, termination	HF_Trans_18033
GO:0031564	0.0206254	1	1	1	transcription antitermination	BP	1	BP transcription antitermination	HF_Trans_18033
GO:0003899	0.0270591	0.997932	2	21	DNA-directed 5'-3' RNA polymerase activity	MF	1	MF DNA-directed 5'-3' RNA polymerase activity	HF_Trans_14998, HF_Trans_18746
GO:0017137	0.0273153	0.997939	2	17	Rab GTPase binding	MF	1	MF Rab GTPase binding	HF_Trans_15841, HF_Trans_16016, HF_Trans_16016
GO:0046600	0.0455974	0.999078	1	8	negative regulation of centriole replication	BP	1	BP negative regulation of centriole replication	HF_Trans_7247
GO:0008017	0.0459615	0.995085	2	68	microtubule binding	MF	1	MF microtubule binding	HF_Trans_19141, HF_Trans_7247

## Sheet: Fb specific
#GOSeq analysis of genes that were detected in only female headless bodies
category	over_represented_pvalue	under_represented_pvalue	numDEInCat	numInCat	term	ontology	over_represented_FDR	go_term	gene_ids
GO:0007306	1.02365e-07	1	3	4	eggshell chorion assembly	BP	8.81703e-05	BP eggshell chorion assembly	HF_Trans_15425, HF_Trans_5193, HF_Trans_5599
GO:0007310	1.02365e-07	1	3	4	oocyte dorsal/ventral axis specification	BP	8.81703e-05	BP oocyte dorsal/ventral axis specification	HF_Trans_15425, HF_Trans_5193, HF_Trans_5599
GO:0007313	1.02365e-07	1	3	4	maternal specification of dorsal/ventral axis, oocyte, soma encoded	BP	8.81703e-05	BP maternal specification of dorsal/ventral axis, oocyte, soma encoded	HF_Trans_15425, HF_Trans_5193, HF_Trans_5599
GO:0004089	0.000138269	0.999997	3	17	carbonate dehydratase activity	MF	0.0893221	MF carbonate dehydratase activity	HF_Trans_15799, HF_Trans_19846, HF_Trans_669
GO:0007156	0.000560758	0.99998	3	33	homophilic cell adhesion via plasma membrane adhesion molecules	BP	0.2898	BP homophilic cell adhesion via plasma membrane adhesion molecules	HF_Trans_15144, HF_Trans_16544, HF_Trans_19773
GO:0003730	0.00229988	0.999999	1	2	mRNA 3'-UTR binding	MF	0.848986	MF mRNA 3'-UTR binding	HF_Trans_9515
GO:0045182	0.00229988	0.999999	1	2	translation regulator activity	MF	0.848986	MF translation regulator activity	HF_Trans_9515
GO:0000930	0.00416688	0.999996	1	2	gamma-tubulin complex	CC	1	CC gamma-tubulin complex	HF_Trans_5673
GO:0031122	0.00507015	0.999991	1	3	cytoplasmic microtubule organization	BP	1	BP cytoplasmic microtubule organization	HF_Trans_5673
GO:0008237	0.00517908	0.999577	3	134	metallopeptidase activity	MF	1	MF metallopeptidase activity	HF_Trans_21064, HF_Trans_6089, HF_Trans_6091
GO:0007020	0.0083797	0.99997	1	7	microtubule nucleation	BP	1	BP microtubule nucleation	HF_Trans_5673
GO:0042612	0.00853514	1	1	1	MHC class I protein complex	CC	1	CC MHC class I protein complex	HF_Trans_22114
GO:0005581	0.00997251	0.999967	1	3	collagen trimer	CC	1	CC collagen trimer	HF_Trans_20651
GO:0045454	0.0125293	0.999351	2	31	cell redox homeostasis	BP	1	BP cell redox homeostasis	HF_Trans_19588, HF_Trans_19588, HF_Trans_19948
GO:0005509	0.0202899	0.99611	4	250	calcium ion binding	MF	1	MF calcium ion binding	HF_Trans_15144, HF_Trans_15144, HF_Trans_16544, HF_Trans_16544, HF_Trans_19773, HF_Trans_19773, HF_Trans_2105
GO:0042302	0.0207336	0.997213	3	80	structural constituent of cuticle	MF	1	MF structural constituent of cuticle	HF_Trans_19421, HF_Trans_20175, HF_Trans_6614
GO:0006955	0.0215088	0.999815	1	5	immune response	BP	1	BP immune response	HF_Trans_22114
GO:0016263	0.024846	0.999753	1	5	glycoprotein-N-acetylgalactosamine 3-beta-galactosyltransferase activity	MF	1	MF glycoprotein-N-acetylgalactosamine 3-beta-galactosyltransferase activity	HF_Trans_21267
GO:0016266	0.024846	0.999753	1	5	O-glycan processing	BP	1	BP O-glycan processing	HF_Trans_21267
GO:0006508	0.0308643	0.990535	6	568	proteolysis	BP	1	BP proteolysis	HF_Trans_15425, HF_Trans_20714, HF_Trans_21064, HF_Trans_5599, HF_Trans_6089, HF_Trans_6089, HF_Trans_6091, HF_Trans_6091
GO:0006417	0.0377882	0.999361	1	9	regulation of translation	BP	1	BP regulation of translation	HF_Trans_9515
GO:0098609	0.0390554	0.999341	1	7	cell-cell adhesion	BP	1	BP cell-cell adhesion	HF_Trans_16544
GO:0004222	0.0390923	0.996163	2	113	metalloendopeptidase activity	MF	1	MF metalloendopeptidase activity	HF_Trans_6089, HF_Trans_6091
GO:0005886	0.0418958	0.995756	2	76	plasma membrane	CC	1	CC plasma membrane	HF_Trans_16544, HF_Trans_19773
GO:0006662	0.0427847	0.999261	1	5	glycerol ether metabolic process	BP	1	BP glycerol ether metabolic process	HF_Trans_19588
GO:0005201	0.0439901	0.999132	1	9	extracellular matrix structural constituent	MF	1	MF extracellular matrix structural constituent	HF_Trans_20651
GO:0007155	0.0478701	0.994778	2	82	cell adhesion	BP	1	BP cell adhesion	HF_Trans_16544, HF_Trans_19773
GO:0003756	0.0480598	0.99894	1	11	protein disulfide isomerase activity	MF	1	MF protein disulfide isomerase activity	HF_Trans_19948

## Sheet: Mh-specific
#GOSeq analysis of genes that were detected in only male head appendages
category	over_represented_pvalue	under_represented_pvalue	numDEInCat	numInCat	term	ontology	over_represented_FDR	go_term	gene_ids
GO:0005524	3.28473e-13	1	95	934	ATP binding	MF	8.48774e-10	MF ATP binding	HF_Trans_1443, HF_Trans_14600, HF_Trans_14699, HF_Trans_14699, HF_Trans_14794, HF_Trans_14794, HF_Trans_14798, HF_Trans_15037, HF_Trans_15107, HF_Trans_15107, HF_Trans_15220, HF_Trans_15232, HF_Trans_15232, HF_Trans_15234, HF_Trans_15449, HF_Trans_15468, HF_Trans_15926, HF_Trans_15926, HF_Trans_16199, HF_Trans_16213, HF_Trans_16301, HF_Trans_16367, HF_Trans_16453, HF_Trans_16453, HF_Trans_16491, …
GO:0003824	7.75738e-09	1	65	547	catalytic activity	MF	1.00225e-05	MF catalytic activity	HF_Trans_14614, HF_Trans_14651, HF_Trans_14933, HF_Trans_14951, HF_Trans_15019, HF_Trans_15231, HF_Trans_15259, HF_Trans_15343, HF_Trans_15402, HF_Trans_15674, HF_Trans_15674, HF_Trans_15752, HF_Trans_15764, HF_Trans_15854, HF_Trans_16026, HF_Trans_16120, HF_Trans_16148, HF_Trans_16370, HF_Trans_16497, HF_Trans_16587, HF_Trans_16622, HF_Trans_16665, HF_Trans_16764, HF_Trans_16940, HF_Trans_17087,…
GO:0004672	1.08807e-07	1	41	343	protein kinase activity	MF	9.37194e-05	MF protein kinase activity	HF_Trans_1443, HF_Trans_1443, HF_Trans_14600, HF_Trans_14600, HF_Trans_14699, HF_Trans_14794, HF_Trans_14794, HF_Trans_15107, HF_Trans_15107, HF_Trans_15234, HF_Trans_15234, HF_Trans_15449, HF_Trans_15449, HF_Trans_15926, HF_Trans_16491, HF_Trans_16491, HF_Trans_16723, HF_Trans_16723, HF_Trans_16978, HF_Trans_17191, HF_Trans_17191, HF_Trans_17325, HF_Trans_17325, HF_Trans_17334, HF_Trans_17334, H…
GO:0006468	4.0455e-07	1	40	346	protein phosphorylation	BP	0.000261339	BP protein phosphorylation	HF_Trans_1443, HF_Trans_1443, HF_Trans_14600, HF_Trans_14600, HF_Trans_14699, HF_Trans_14794, HF_Trans_14794, HF_Trans_15107, HF_Trans_15107, HF_Trans_15234, HF_Trans_15234, HF_Trans_15449, HF_Trans_15449, HF_Trans_15926, HF_Trans_15926, HF_Trans_16491, HF_Trans_16491, HF_Trans_16723, HF_Trans_16723, HF_Trans_16978, HF_Trans_17191, HF_Trans_17191, HF_Trans_17325, HF_Trans_17325, HF_Trans_17334, H…
GO:0055114	1.44307e-06	0.999999	90	820	oxidation-reduction process	BP	0.000745779	BP oxidation-reduction process	HF_Trans_10723, HF_Trans_14584, HF_Trans_14584, HF_Trans_14626, HF_Trans_14648, HF_Trans_14648, HF_Trans_14757, HF_Trans_14767, HF_Trans_14855, HF_Trans_14881, HF_Trans_15044, HF_Trans_15170, HF_Trans_15229, HF_Trans_15462, HF_Trans_15527, HF_Trans_15551, HF_Trans_15553, HF_Trans_15664, HF_Trans_15695, HF_Trans_15824, HF_Trans_15824, HF_Trans_15896, HF_Trans_15912, HF_Trans_15912, HF_Trans_15935,…
GO:0016491	1.85883e-05	0.999992	42	323	oxidoreductase activity	MF	0.00800536	MF oxidoreductase activity	HF_Trans_14626, HF_Trans_14653, HF_Trans_14757, HF_Trans_14767, HF_Trans_14946, HF_Trans_15462, HF_Trans_15551, HF_Trans_15596, HF_Trans_15695, HF_Trans_15824, HF_Trans_15912, HF_Trans_16008, HF_Trans_16008, HF_Trans_16812, HF_Trans_16944, HF_Trans_17161, HF_Trans_17206, HF_Trans_17351, HF_Trans_17445, HF_Trans_17445, HF_Trans_17623, HF_Trans_17623, HF_Trans_17817, HF_Trans_17926, HF_Trans_17998,…
GO:0030126	0.000401018	0.999962	6	14	COPI vesicle coat	CC	0.148033	CC COPI vesicle coat	HF_Trans_15361, HF_Trans_15408, HF_Trans_16777, HF_Trans_18328, HF_Trans_20871, HF_Trans_983
GO:0015297	0.00118705	0.999909	5	9	antiporter activity	MF	0.293996	MF antiporter activity	HF_Trans_15916, HF_Trans_18534, HF_Trans_19589, HF_Trans_21702, HF_Trans_23805
GO:0004722	0.00132485	0.999749	8	28	protein serine/threonine phosphatase activity	MF	0.293996	MF protein serine/threonine phosphatase activity	HF_Trans_17610, HF_Trans_17725, HF_Trans_18277, HF_Trans_18358, HF_Trans_18727, HF_Trans_18909, HF_Trans_19819, HF_Trans_20605
GO:0004298	0.00135387	0.999837	6	14	threonine-type endopeptidase activity	MF	0.293996	MF threonine-type endopeptidase activity	HF_Trans_15679, HF_Trans_15814, HF_Trans_16382, HF_Trans_17734, HF_Trans_19496, HF_Trans_19595
GO:0055085	0.00138783	0.999266	36	456	transmembrane transport	BP	0.293996	BP transmembrane transport	HF_Trans_14707, HF_Trans_15232, HF_Trans_15268, HF_Trans_15608, HF_Trans_15916, HF_Trans_15928, HF_Trans_16510, HF_Trans_16547, HF_Trans_16781, HF_Trans_17589, HF_Trans_17589, HF_Trans_17605, HF_Trans_17605, HF_Trans_18011, HF_Trans_18252, HF_Trans_18396, HF_Trans_18534, HF_Trans_18652, HF_Trans_18653, HF_Trans_18765, HF_Trans_18916, HF_Trans_18953, HF_Trans_19455, HF_Trans_19531, HF_Trans_19589,…
GO:0042910	0.00145208	0.999873	5	10	xenobiotic transmembrane transporter activity	MF	0.293996	MF xenobiotic transmembrane transporter activity	HF_Trans_15916, HF_Trans_18534, HF_Trans_19589, HF_Trans_21702, HF_Trans_23805
GO:0022857	0.00163443	0.999319	20	218	transmembrane transporter activity	MF	0.293996	MF transmembrane transporter activity	HF_Trans_14707, HF_Trans_15268, HF_Trans_15928, HF_Trans_16366, HF_Trans_17589, HF_Trans_17589, HF_Trans_17589, HF_Trans_17605, HF_Trans_17605, HF_Trans_17605, HF_Trans_18011, HF_Trans_18252, HF_Trans_18252, HF_Trans_18653, HF_Trans_18916, HF_Trans_18916, HF_Trans_18953, HF_Trans_18953, HF_Trans_19455, HF_Trans_19531, HF_Trans_19531, HF_Trans_19558, HF_Trans_19844, HF_Trans_20818, HF_Trans_20818,…
GO:0004664	0.00170663	1	3	3	prephenate dehydratase activity	MF	0.293996	MF prephenate dehydratase activity	HF_Trans_15634, HF_Trans_15856, HF_Trans_21024
GO:0009094	0.00170663	1	3	3	L-phenylalanine biosynthetic process	BP	0.293996	BP L-phenylalanine biosynthetic process	HF_Trans_15634, HF_Trans_15856, HF_Trans_21024
GO:0004553	0.00265323	0.999162	12	74	hydrolase activity, hydrolyzing O-glycosyl compounds	MF	0.428497	MF hydrolase activity, hydrolyzing O-glycosyl compounds	HF_Trans_1322, HF_Trans_14951, HF_Trans_15569, HF_Trans_16090, HF_Trans_16467, HF_Trans_16665, HF_Trans_17110, HF_Trans_18596, HF_Trans_18982, HF_Trans_20171, HF_Trans_22096, HF_Trans_23084
GO:0006890	0.00307784	0.999646	5	12	retrograde vesicle-mediated transport, Golgi to ER	BP	0.467832	BP retrograde vesicle-mediated transport, Golgi to ER	HF_Trans_15361, HF_Trans_16551, HF_Trans_16777, HF_Trans_18328, HF_Trans_20871
GO:0009058	0.00357131	0.999063	9	48	biosynthetic process	BP	0.487392	BP biosynthetic process	HF_Trans_15674, HF_Trans_15674, HF_Trans_15999, HF_Trans_16120, HF_Trans_16940, HF_Trans_17634, HF_Trans_18478, HF_Trans_19653, HF_Trans_20785, HF_Trans_21482
GO:0000829	0.00358377	0.999904	3	4	inositol heptakisphosphate kinase activity	MF	0.487392	MF inositol heptakisphosphate kinase activity	HF_Trans_18238, HF_Trans_19008, HF_Trans_19754
GO:0006470	0.00449751	0.998756	9	58	protein dephosphorylation	BP	0.555369	BP protein dephosphorylation	HF_Trans_16052, HF_Trans_17610, HF_Trans_17725, HF_Trans_18277, HF_Trans_18358, HF_Trans_18727, HF_Trans_18909, HF_Trans_19819, HF_Trans_20605
GO:0005975	0.00451345	0.997825	23	218	carbohydrate metabolic process	BP	0.555369	BP carbohydrate metabolic process	HF_Trans_1322, HF_Trans_14933, HF_Trans_14933, HF_Trans_15255, HF_Trans_15466, HF_Trans_15569, HF_Trans_16090, HF_Trans_16467, HF_Trans_16587, HF_Trans_16622, HF_Trans_16665, HF_Trans_17110, HF_Trans_17110, HF_Trans_17147, HF_Trans_18308, HF_Trans_18596, HF_Trans_18982, HF_Trans_19208, HF_Trans_19208, HF_Trans_19828, HF_Trans_19828, HF_Trans_20171, HF_Trans_20353, HF_Trans_20744, HF_Trans_20751, …
GO:0005737	0.00512972	0.997699	19	176	cytoplasm	CC	0.60191	CC cytoplasm	HF_Trans_14714, HF_Trans_14850, HF_Trans_15046, HF_Trans_15817, HF_Trans_16453, HF_Trans_16594, HF_Trans_17100, HF_Trans_17304, HF_Trans_17983, HF_Trans_18087, HF_Trans_18241, HF_Trans_18331, HF_Trans_19641, HF_Trans_20612, HF_Trans_20836, HF_Trans_21257, HF_Trans_22006, HF_Trans_22897, HF_Trans_983
GO:0006886	0.00535756	0.997939	14	115	intracellular protein transport	BP	0.60191	BP intracellular protein transport	HF_Trans_14714, HF_Trans_14714, HF_Trans_15408, HF_Trans_15408, HF_Trans_15434, HF_Trans_16280, HF_Trans_17249, HF_Trans_18795, HF_Trans_18917, HF_Trans_18944, HF_Trans_19566, HF_Trans_19658, HF_Trans_20185, HF_Trans_20569, HF_Trans_22897, HF_Trans_983, HF_Trans_983
GO:0009073	0.00597569	0.99946	4	8	aromatic amino acid family biosynthetic process	BP	0.643382	BP aromatic amino acid family biosynthetic process	HF_Trans_15016, HF_Trans_15346, HF_Trans_19192, HF_Trans_19835
GO:0030170	0.00650385	0.997949	10	63	pyridoxal phosphate binding	MF	0.672238	MF pyridoxal phosphate binding	HF_Trans_15674, HF_Trans_15674, HF_Trans_15888, HF_Trans_16120, HF_Trans_16497, HF_Trans_16940, HF_Trans_18099, HF_Trans_18478, HF_Trans_19852, HF_Trans_19852, HF_Trans_20785, HF_Trans_21482
GO:0016620	0.00747537	0.998465	6	28	oxidoreductase activity, acting on the aldehyde or oxo group of donors, NAD or NADP as acceptor	MF	0.720265	MF oxidoreductase activity, acting on the aldehyde or oxo group of donors, NAD or NADP as acceptor	HF_Trans_16008, HF_Trans_17623, HF_Trans_18321, HF_Trans_19326, HF_Trans_20844, HF_Trans_21257, HF_Trans_21257
GO:0003950	0.00774253	0.999806	2	4	NAD+ ADP-ribosyltransferase activity	MF	0.720265	MF NAD+ ADP-ribosyltransferase activity	HF_Trans_16842, HF_Trans_20784
GO:0016020	0.00780473	0.994959	51	710	membrane	CC	0.720265	CC membrane	HF_Trans_10504, HF_Trans_10828, HF_Trans_10828, HF_Trans_11125, HF_Trans_12809, HF_Trans_12809, HF_Trans_14584, HF_Trans_14707, HF_Trans_1540, HF_Trans_15409, HF_Trans_15640, HF_Trans_15916, HF_Trans_15928, HF_Trans_16116, HF_Trans_16163, HF_Trans_16247, HF_Trans_16702, HF_Trans_16787, HF_Trans_17158, HF_Trans_17189, HF_Trans_17589, HF_Trans_17605, HF_Trans_17785, HF_Trans_17949, HF_Trans_18011, …
GO:0004812	0.00879239	0.997503	8	57	aminoacyl-tRNA ligase activity	MF	0.783432	MF aminoacyl-tRNA ligase activity	HF_Trans_16301, HF_Trans_16453, HF_Trans_16993, HF_Trans_18087, HF_Trans_19641, HF_Trans_20810, HF_Trans_21017, HF_Trans_22006
GO:0006418	0.0102054	0.997328	7	48	tRNA aminoacylation for protein translation	BP	0.879022	BP tRNA aminoacylation for protein translation	HF_Trans_16301, HF_Trans_16453, HF_Trans_16993, HF_Trans_18087, HF_Trans_19641, HF_Trans_20810, HF_Trans_20810, HF_Trans_22006
GO:0005543	0.0112777	0.998898	3	16	phospholipid binding	MF	0.922309	MF phospholipid binding	HF_Trans_15271, HF_Trans_18934, HF_Trans_19748
GO:0046872	0.0114724	0.994953	15	159	metal ion binding	MF	0.922309	MF metal ion binding	HF_Trans_13690, HF_Trans_14651, HF_Trans_15517, HF_Trans_15590, HF_Trans_16148, HF_Trans_16550, HF_Trans_19319, HF_Trans_19865, HF_Trans_19961, HF_Trans_19963, HF_Trans_20312, HF_Trans_20343, HF_Trans_20539, HF_Trans_21155, HF_Trans_8289
GO:0008289	0.0119224	0.99826	4	18	lipid binding	MF	0.922309	MF lipid binding	HF_Trans_15296, HF_Trans_16169, HF_Trans_17261, HF_Trans_19118
GO:0000166	0.0121356	0.995682	10	102	nucleotide binding	MF	0.922309	MF nucleotide binding	HF_Trans_16301, HF_Trans_16453, HF_Trans_16993, HF_Trans_18087, HF_Trans_18087, HF_Trans_18420, HF_Trans_19217, HF_Trans_19641, HF_Trans_19641, HF_Trans_20810, HF_Trans_20810, HF_Trans_21017, HF_Trans_22006
GO:0008878	0.0150742	1	2	2	glucose-1-phosphate adenylyltransferase activity	MF	1	MF glucose-1-phosphate adenylyltransferase activity	HF_Trans_15999, HF_Trans_19653
GO:0003843	0.015677	0.99875	3	6	1,3-beta-D-glucan synthase activity	MF	1	MF 1,3-beta-D-glucan synthase activity	HF_Trans_18070, HF_Trans_18070, HF_Trans_20302, HF_Trans_972
GO:0004106	0.0170471	1	2	2	chorismate mutase activity	MF	1	MF chorismate mutase activity	HF_Trans_15016, HF_Trans_15346
GO:0046417	0.0170471	1	2	2	chorismate metabolic process	BP	1	BP chorismate metabolic process	HF_Trans_15016, HF_Trans_15346
GO:0016616	0.0170583	0.995145	7	39	oxidoreductase activity, acting on the CH-OH group of donors, NAD or NADP as acceptor	MF	1	MF oxidoreductase activity, acting on the CH-OH group of donors, NAD or NADP as acceptor	HF_Trans_16622, HF_Trans_16622, HF_Trans_17858, HF_Trans_18308, HF_Trans_18308, HF_Trans_19620, HF_Trans_20389, HF_Trans_20905, HF_Trans_23313
GO:0016757	0.0197081	0.994834	6	37	transferase activity, transferring glycosyl groups	MF	1	MF transferase activity, transferring glycosyl groups	HF_Trans_15318, HF_Trans_16589, HF_Trans_18337, HF_Trans_19596, HF_Trans_19596, HF_Trans_19757, HF_Trans_21013
GO:0006661	0.0209919	0.999361	2	3	phosphatidylinositol biosynthetic process	BP	1	BP phosphatidylinositol biosynthetic process	HF_Trans_19323, HF_Trans_19679
GO:0070772	0.0209919	0.999361	2	3	PAS complex	CC	1	CC PAS complex	HF_Trans_19323, HF_Trans_19679
GO:0006913	0.0210555	0.997635	3	10	nucleocytoplasmic transport	BP	1	BP nucleocytoplasmic transport	HF_Trans_14848, HF_Trans_21012, HF_Trans_3261
GO:0005839	0.0212084	0.994635	6	24	proteasome core complex	CC	1	CC proteasome core complex	HF_Trans_15679, HF_Trans_15679, HF_Trans_15814, HF_Trans_15814, HF_Trans_16382, HF_Trans_16382, HF_Trans_17734, HF_Trans_17734, HF_Trans_19496, HF_Trans_19496, HF_Trans_19595
GO:0051603	0.0212084	0.994635	6	24	proteolysis involved in cellular protein catabolic process	BP	1	BP proteolysis involved in cellular protein catabolic process	HF_Trans_15679, HF_Trans_15679, HF_Trans_15814, HF_Trans_15814, HF_Trans_16382, HF_Trans_16382, HF_Trans_17734, HF_Trans_17734, HF_Trans_19496, HF_Trans_19496, HF_Trans_19595
GO:0004177	0.0225911	0.996081	4	16	aminopeptidase activity	MF	1	MF aminopeptidase activity	HF_Trans_14850, HF_Trans_14850, HF_Trans_16594, HF_Trans_18331, HF_Trans_18331, HF_Trans_21220
GO:0004829	0.0226431	0.999281	2	3	threonine-tRNA ligase activity	MF	1	MF threonine-tRNA ligase activity	HF_Trans_16453, HF_Trans_22006
GO:0006435	0.0226431	0.999281	2	3	threonyl-tRNA aminoacylation	BP	1	BP threonyl-tRNA aminoacylation	HF_Trans_16453, HF_Trans_22006
GO:0016760	0.0236259	0.996221	4	11	cellulose synthase (UDP-forming) activity	MF	1	MF cellulose synthase (UDP-forming) activity	HF_Trans_16163, HF_Trans_16247, HF_Trans_16702, HF_Trans_19751
GO:0030244	0.0236259	0.996221	4	11	cellulose biosynthetic process	BP	1	BP cellulose biosynthetic process	HF_Trans_16163, HF_Trans_16247, HF_Trans_16702, HF_Trans_19751
GO:0003849	0.0241606	0.999205	2	3	3-deoxy-7-phosphoheptulonate synthase activity	MF	1	MF 3-deoxy-7-phosphoheptulonate synthase activity	HF_Trans_19192, HF_Trans_19835
GO:0006486	0.025493	0.992912	6	37	protein glycosylation	BP	1	BP protein glycosylation	HF_Trans_14784, HF_Trans_15409, HF_Trans_19596, HF_Trans_20823, HF_Trans_21013, HF_Trans_21487
GO:0005198	0.0261767	0.992805	6	31	structural molecule activity	MF	1	MF structural molecule activity	HF_Trans_15001, HF_Trans_15408, HF_Trans_17783, HF_Trans_18944, HF_Trans_19566, HF_Trans_983
GO:0008964	0.0262118	0.997444	3	6	phosphoenolpyruvate carboxylase activity	MF	1	MF phosphoenolpyruvate carboxylase activity	HF_Trans_15764, HF_Trans_19436, HF_Trans_20588
GO:0015977	0.0262118	0.997444	3	6	carbon fixation	BP	1	BP carbon fixation	HF_Trans_15764, HF_Trans_19436, HF_Trans_20588
GO:0008536	0.0267394	0.998009	2	16	Ran GTPase binding	MF	1	MF Ran GTPase binding	HF_Trans_16957, HF_Trans_18917
GO:0016920	0.0281084	0.998995	2	3	pyroglutamyl-peptidase activity	MF	1	MF pyroglutamyl-peptidase activity	HF_Trans_14837, HF_Trans_19557
GO:0005992	0.0281629	0.994999	4	13	trehalose biosynthetic process	BP	1	BP trehalose biosynthetic process	HF_Trans_15259, HF_Trans_16026, HF_Trans_20833, HF_Trans_20834
GO:0005507	0.0283564	0.993171	5	26	copper ion binding	MF	1	MF copper ion binding	HF_Trans_16944, HF_Trans_2062, HF_Trans_21320, HF_Trans_23240, HF_Trans_23241
GO:0009082	0.0286685	0.998963	2	3	branched-chain amino acid biosynthetic process	BP	1	BP branched-chain amino acid biosynthetic process	HF_Trans_14760, HF_Trans_19388
GO:0004616	0.0289349	0.998531	2	4	phosphogluconate dehydrogenase (decarboxylating) activity	MF	1	MF phosphogluconate dehydrogenase (decarboxylating) activity	HF_Trans_16597, HF_Trans_19391, HF_Trans_19391
GO:0005545	0.0295743	0.997923	2	8	1-phosphatidylinositol binding	MF	1	MF 1-phosphatidylinositol binding	HF_Trans_18934, HF_Trans_19748
GO:0048268	0.0295743	0.997923	2	8	clathrin coat assembly	BP	1	BP clathrin coat assembly	HF_Trans_18934, HF_Trans_19748
GO:0003723	0.0304575	0.982939	21	240	RNA binding	MF	1	MF RNA binding	HF_Trans_14852, HF_Trans_15086, HF_Trans_15252, HF_Trans_15437, HF_Trans_15998, HF_Trans_16013, HF_Trans_16272, HF_Trans_17304, HF_Trans_17304, HF_Trans_17327, HF_Trans_17461, HF_Trans_18313, HF_Trans_19456, HF_Trans_20085, HF_Trans_20100, HF_Trans_20826, HF_Trans_21113, HF_Trans_21368, HF_Trans_21681, HF_Trans_4187, HF_Trans_4929, HF_Trans_5213
GO:0016192	0.0304811	0.986432	12	93	vesicle-mediated transport	BP	1	BP vesicle-mediated transport	HF_Trans_10504, HF_Trans_14714, HF_Trans_15408, HF_Trans_15408, HF_Trans_17249, HF_Trans_17249, HF_Trans_17249, HF_Trans_18427, HF_Trans_18795, HF_Trans_18944, HF_Trans_19566, HF_Trans_20081, HF_Trans_20610, HF_Trans_21360, HF_Trans_983
GO:0016021	0.0313957	0.977297	61	817	integral component of membrane	CC	1	CC integral component of membrane	HF_Trans_10828, HF_Trans_10828, HF_Trans_12989, HF_Trans_14566, HF_Trans_14627, HF_Trans_14653, HF_Trans_14784, HF_Trans_14953, HF_Trans_15146, HF_Trans_15147, HF_Trans_15201, HF_Trans_15232, HF_Trans_15232, HF_Trans_15268, HF_Trans_15659, HF_Trans_15903, HF_Trans_16018, HF_Trans_16125, HF_Trans_16132, HF_Trans_16132, HF_Trans_16142, HF_Trans_16366, HF_Trans_16510, HF_Trans_16510, HF_Trans_16547,…
GO:0005978	0.0336862	0.997552	2	7	glycogen biosynthetic process	BP	1	BP glycogen biosynthetic process	HF_Trans_15999, HF_Trans_19653
GO:0006807	0.0366746	0.994339	3	17	nitrogen compound metabolic process	BP	1	BP nitrogen compound metabolic process	HF_Trans_15770, HF_Trans_16764, HF_Trans_17377
GO:0004834	0.0374056	0.99843	2	3	tryptophan synthase activity	MF	1	MF tryptophan synthase activity	HF_Trans_15849, HF_Trans_20724
GO:0006568	0.0374056	0.99843	2	3	tryptophan metabolic process	BP	1	BP tryptophan metabolic process	HF_Trans_15849, HF_Trans_20724
GO:0016307	0.0376267	0.997094	2	7	phosphatidylinositol phosphate kinase activity	MF	1	MF phosphatidylinositol phosphate kinase activity	HF_Trans_17016, HF_Trans_4427
GO:0046488	0.0376267	0.997094	2	7	phosphatidylinositol metabolic process	BP	1	BP phosphatidylinositol metabolic process	HF_Trans_17016, HF_Trans_4427
GO:0004563	0.0380141	0.997196	2	6	beta-N-acetylhexosaminidase activity	MF	1	MF beta-N-acetylhexosaminidase activity	HF_Trans_17110, HF_Trans_23084
GO:0005730	0.0394988	0.991535	4	20	nucleolus	CC	1	CC nucleolus	HF_Trans_15606, HF_Trans_18709, HF_Trans_19553, HF_Trans_20100
GO:0033926	0.0414513	0.99467	3	7	glycopeptide alpha-N-acetylgalactosaminidase activity	MF	1	MF glycopeptide alpha-N-acetylgalactosaminidase activity	HF_Trans_16370, HF_Trans_18046, HF_Trans_21213
GO:0030136	0.041937	0.99634	2	9	clathrin-coated vesicle	CC	1	CC clathrin-coated vesicle	HF_Trans_18934, HF_Trans_19748
GO:0004329	0.0431603	0.997264	2	4	formate-tetrahydrofolate ligase activity	MF	1	MF formate-tetrahydrofolate ligase activity	HF_Trans_16690, HF_Trans_19678
GO:0005261	0.0431998	0.992835	3	18	cation channel activity	MF	1	MF cation channel activity	HF_Trans_10753, HF_Trans_19666, HF_Trans_3555
GO:0008168	0.0440662	0.981927	9	68	methyltransferase activity	MF	1	MF methyltransferase activity	HF_Trans_15581, HF_Trans_15940, HF_Trans_16036, HF_Trans_16385, HF_Trans_16691, HF_Trans_17100, HF_Trans_17896, HF_Trans_20262, HF_Trans_20570
GO:0003680	0.0443571	0.994135	3	7	AT DNA binding	MF	1	MF AT DNA binding	HF_Trans_17494, HF_Trans_18177, HF_Trans_20427
GO:0004612	0.0449018	0.997089	2	4	phosphoenolpyruvate carboxykinase (ATP) activity	MF	1	MF phosphoenolpyruvate carboxykinase (ATP) activity	HF_Trans_19539, HF_Trans_20307
GO:0042254	0.0460984	0.987231	5	28	ribosome biogenesis	BP	1	BP ribosome biogenesis	HF_Trans_15606, HF_Trans_17840, HF_Trans_18709, HF_Trans_20255, HF_Trans_21412
GO:0004168	0.0468706	0.996887	2	4	dolichol kinase activity	MF	1	MF dolichol kinase activity	HF_Trans_14923, HF_Trans_18448
GO:0043048	0.0468706	0.996887	2	4	dolichyl monophosphate biosynthetic process	BP	1	BP dolichyl monophosphate biosynthetic process	HF_Trans_14923, HF_Trans_18448
GO:0009639	0.0472303	0.997735	2	3	response to red or far red light	BP	1	BP response to red or far red light	HF_Trans_18330, HF_Trans_20683
GO:0009959	0.0472303	0.997735	2	3	negative gravitropism	BP	1	BP negative gravitropism	HF_Trans_18330, HF_Trans_20683
GO:0008036	0.0485283	0.999198	1	3	diuretic hormone receptor activity	MF	1	MF diuretic hormone receptor activity	HF_Trans_10828
GO:0005515	0.0491405	0.961891	81	1704	protein binding	MF	1	MF protein binding	HF_Trans_14564, HF_Trans_14755, HF_Trans_14800, HF_Trans_14807, HF_Trans_14944, HF_Trans_14984, HF_Trans_14986, HF_Trans_15001, HF_Trans_15100, HF_Trans_15300, HF_Trans_15481, HF_Trans_15539, HF_Trans_15588, HF_Trans_15755, HF_Trans_15819, HF_Trans_15998, HF_Trans_16032, HF_Trans_16050, HF_Trans_16158, HF_Trans_16223, HF_Trans_16272, HF_Trans_16319, HF_Trans_16331, HF_Trans_16568, HF_Trans_16589,…

## Sheet: Mb-specific
#GOSeq analysis of genes that were detected in only male headless bodies
category	over_represented_pvalue	under_represented_pvalue	numDEInCat	numInCat	term	ontology	over_represented_FDR	go_term	gene_ids
GO:0001534	0.00248221	1	1	1	radial spoke	CC	1	CC radial spoke	HF_Trans_4885
GO:0060294	0.00248221	1	1	1	cilium movement involved in cell motility	BP	1	BP cilium movement involved in cell motility	HF_Trans_4885
GO:0030983	0.00256158	0.99995	2	8	mismatched DNA binding	MF	1	MF mismatched DNA binding	HF_Trans_16104, HF_Trans_21755
GO:0032300	0.00329291	0.999927	2	8	mismatch repair complex	CC	1	CC mismatch repair complex	HF_Trans_16104, HF_Trans_21755
GO:0003777	0.00329316	0.99963	4	74	microtubule motor activity	MF	1	MF microtubule motor activity	HF_Trans_15681, HF_Trans_16590, HF_Trans_18273, HF_Trans_19799
GO:0007018	0.00337436	0.999618	4	76	microtubule-based movement	BP	1	BP microtubule-based movement	HF_Trans_15681, HF_Trans_16590, HF_Trans_18273, HF_Trans_19799
GO:0006298	0.00352655	0.999917	2	9	mismatch repair	BP	1	BP mismatch repair	HF_Trans_16104, HF_Trans_16104, HF_Trans_21755, HF_Trans_21755
GO:0005858	0.00684792	0.999988	1	2	axonemal dynein complex	CC	1	CC axonemal dynein complex	HF_Trans_1150
GO:0016298	0.00810127	0.999984	1	2	lipase activity	MF	1	MF lipase activity	HF_Trans_13944
GO:0004129	0.00977874	0.99962	2	8	cytochrome-c oxidase activity	MF	1	MF cytochrome-c oxidase activity	HF_Trans_23344, HF_Trans_23465
GO:0005753	0.0164075	1	1	1	mitochondrial proton-transporting ATP synthase complex	CC	1	CC mitochondrial proton-transporting ATP synthase complex	HF_Trans_39
GO:2001070	0.0173823	0.999886	1	4	starch binding	MF	1	MF starch binding	HF_Trans_14889
GO:0070286	0.0201085	0.999831	1	6	axonemal dynein complex assembly	BP	1	BP axonemal dynein complex assembly	HF_Trans_1150
GO:0060271	0.0204951	0.999819	1	7	cilium assembly	BP	1	BP cilium assembly	HF_Trans_4885
GO:0000796	0.0216977	0.999842	1	3	condensin complex	CC	1	CC condensin complex	HF_Trans_5293
GO:0007076	0.0265365	0.999716	1	5	mitotic chromosome condensation	BP	1	BP mitotic chromosome condensation	HF_Trans_5293
GO:0004019	0.0268193	0.999818	1	2	adenylosuccinate synthase activity	MF	1	MF adenylosuccinate synthase activity	HF_Trans_19855
GO:0050909	0.0278221	0.997858	2	19	sensory perception of taste	BP	1	BP sensory perception of taste	HF_Trans_18054, HF_Trans_18565
GO:0004582	0.0307479	0.999761	1	2	dolichyl-phosphate beta-D-mannosyltransferase activity	MF	1	MF dolichyl-phosphate beta-D-mannosyltransferase activity	HF_Trans_23616
GO:0016788	0.0399572	0.996085	2	44	hydrolase activity, acting on ester bonds	MF	1	MF hydrolase activity, acting on ester bonds	HF_Trans_13944, HF_Trans_5052
GO:0005890	0.0412217	0.999354	1	4	sodium:potassium-exchanging ATPase complex	CC	1	CC sodium:potassium-exchanging ATPase complex	HF_Trans_23291
