# Supplementary material for: Chemosensory-Related Gene Family Members of the Horn Fly, Haematobia irritans irritans (Diptera: Muscidae), Identified by Transcriptome Analysis
Source: Insects. 2020 Nov 19;11(11):816. doi: 10.3390/insects11110816 (PMC7699325; doi:10.3390/insects11110816)
Supplement: Supplementary file 1 [file insects-11-00816-s001.zip › Supplementary-File-2.xlsx]

## Sheet: Cluster2_transcripts
#Transcripts comprising cluster 2, upregulated in headless bodies
	f_h_1	m_h_1	f_b_1	m_b_1
HF_Trans_4635	-1.40948	-1.753	1.21509	1.94739
HF_Trans_857	-3.04964	-3.04964	2.44966	3.64962
HF_Trans_3507	-3.03714	-2.58503	2.1061	3.51608
HF_Trans_2487	-1.83356	-1.98149	1.9994	1.81565
HF_Trans_4529	-1.70204	-1.87795	1.46219	2.1178
HF_Trans_4721	-4.3232	-2.55777	4.30926	2.57171
HF_Trans_6320	-1.47108	-4.28446	3.43004	2.32551
HF_Trans_3378	-2.13459	-1.97238	2.05792	2.04905
HF_Trans_3431	-5.84395	-3.4575	5.12493	4.17652
HF_Trans_12875	-1.61886	-1.82372	1.45556	1.98702
HF_Trans_9842	-2.35696	-2.84548	3.24681	1.95563
HF_Trans_795	-1.73298	-1.10273	2.1456	0.690109
HF_Trans_14357	-1.34505	-1.83861	2.1388	1.04486
HF_Trans_2014	-1.62911	-1.79303	1.47992	1.94222
HF_Trans_10761	-4.42378	-2.81191	3.49344	3.74225
HF_Trans_23198	-1.85778	-1.61167	1.84787	1.62158
HF_Trans_8312	-3.16135	-0.698511	-3.16135	7.02121
HF_Trans_2481	-1.02091	-1.02091	1.83807	0.203749
HF_Trans_5445	-1.66879	-1.66879	1.99273	1.34485
HF_Trans_4113	-1.23042	-1.49038	1.68924	1.03156
HF_Trans_7933	-2.07077	-2.07077	3.97657	0.16496
HF_Trans_5611	-1.03169	-1.71775	2.33835	0.411085
HF_Trans_22463	-3.01441	-2.3973	2.36495	3.04676
HF_Trans_822	-3.7279	-3.07346	3.36933	3.43202
HF_Trans_17814	-2.85386	-2.04403	1.79403	3.10385
HF_Trans_7136	-2.92757	-2.54607	2.58009	2.89355
HF_Trans_21977	-2.41242	-2.4418	2.37925	2.47497
HF_Trans_8421	-1.68947	-1.68947	1.27141	2.10754
HF_Trans_12250	-2.27491	-1.3353	-2.27491	5.88512
HF_Trans_3342	-1.15055	-1.22565	2.16766	0.208535
HF_Trans_5560	-1.19966	-2.1163	2.29941	1.01656
HF_Trans_9267	-2.39433	-2.65863	3.67365	1.3793
HF_Trans_9576	-5.19098	-2.4648	3.41519	4.24058
HF_Trans_10345	-2.21585	-1.66914	1.85701	2.02798
HF_Trans_6369	-2.21866	-2.72353	1.4817	3.46049
HF_Trans_10278	-3.27553	-0.318355	-3.27553	6.86941
HF_Trans_3997	-1.64733	-1.42213	2.86085	0.208614
HF_Trans_7198	-3.14194	-2.86901	3.08208	2.92887
HF_Trans_11094	-2.76494	-2.39502	2.26143	2.89854
HF_Trans_7302	-2.88364	-2.24952	2.3606	2.77257
HF_Trans_2570	-4.74416	-2.68504	2.8699	4.5593
HF_Trans_7493	-3.3607	-2.84039	2.60084	3.60026
HF_Trans_8151	-1.46691	-2.59312	3.16632	0.893711
HF_Trans_2476	-6.9401	-2.25656	4.35424	4.84242
HF_Trans_1795	-1.86522	-1.86522	1.73291	1.99753
HF_Trans_4968	-4.08853	-2.96486	2.8585	4.19489
HF_Trans_11093	-2.32842	-1.83077	1.6908	2.46839
HF_Trans_3187	-3.59142	-3.58691	3.69784	3.4805
HF_Trans_11100	-2.07344	-1.92029	1.81447	2.17926
HF_Trans_5635	-2.20524	-2.36634	2.95914	1.61245
HF_Trans_2373	-1.60471	-1.60471	1.86087	1.34855
HF_Trans_13621	-5.2836	-2.64113	3.64748	4.27726
HF_Trans_11723	-2.20274	-1.86817	1.74801	2.32289
HF_Trans_22989	-1.65077	-1.39014	2.29355	0.747362
HF_Trans_2837	-1.90361	-3.09376	2.56388	2.43349
HF_Trans_3307	-1.58386	-1.1339	-1.58386	4.30162
HF_Trans_5556	-1.46754	-1.42747	2.50814	0.38687
HF_Trans_10288	-2.03055	-2.3118	1.85252	2.48983
HF_Trans_3631	-3.61555	-2.54722	1.59035	4.57242
HF_Trans_4924	-1.54911	-1.40637	0.885183	2.0703
HF_Trans_22231	-1.53857	-0.704265	-1.53857	3.78141
HF_Trans_4952	-5.36092	-2.33483	3.0556	4.64015
HF_Trans_1716	-2.59896	-2.59896	2.79401	2.40392
HF_Trans_11729	-1.16941	-0.401111	-2.29175	3.86228
HF_Trans_599	-3.44269	-3.10813	3.39879	3.15203
HF_Trans_22709	-1.67522	-1.67522	3.11992	0.230516
HF_Trans_23676	-2.23202	-1.49737	-1.79054	5.51992
HF_Trans_4435	-3.04639	-2.71182	2.78771	2.9705
HF_Trans_7701	-4.04962	-3.07423	3.33247	3.79139
HF_Trans_5869	-1.12887	-1.49473	0.726362	1.89723
HF_Trans_443	-3.73393	-2.32194	2.5432	3.51266
HF_Trans_1203	-1.79607	-1.64456	1.38401	2.05662
HF_Trans_372	-0.994144	-0.994144	1.88752	0.100768
HF_Trans_3783	-1.60063	-1.6567	0.731456	2.52588
HF_Trans_6812	-5.08659	-2.78911	3.75385	4.12185
HF_Trans_23387	-1.47467	-0.665626	-1.75919	3.89948
HF_Trans_2404	-1.47645	-1.35274	2.58607	0.243121
HF_Trans_7170	-2.08749	-1.93701	4.01641	0.00808645
HF_Trans_14530	-7.86189	-1.61117	4.16565	5.30741
HF_Trans_6716	-1.69787	-1.90168	1.7949	1.80466
HF_Trans_2838	-2.09431	-1.89393	2.69725	1.29099
HF_Trans_3308	-1.66469	-1.2884	-1.66469	4.61777
HF_Trans_10860	-1.61939	-1.8001	0.764968	2.65452
HF_Trans_5645	-3.66603	-2.51328	2.60758	3.57173
HF_Trans_13145	-1.39507	-1.39507	1.84722	0.942923
HF_Trans_14217	-1.3476	-1.57938	0.934624	1.99236
HF_Trans_1129	-2.51976	-1.54743	2.14666	1.92053
HF_Trans_3747	-1.68848	-1.06836	-1.68848	4.44531
HF_Trans_7608	-1.09428	-3.06283	2.03429	2.12282
HF_Trans_1966	-1.37377	-1.07049	-1.55901	4.00327
HF_Trans_7693	-5.43661	-3.3479	4.36415	4.42036
HF_Trans_23758	-2.01887	-1.54906	2.21942	1.34851
HF_Trans_23298	-1.23078	-1.23078	-1.23078	3.69233
HF_Trans_2986	-2.22043	-2.13422	2.00185	2.3528
HF_Trans_7027	-2.1766	-2.35029	2.14188	2.38501
HF_Trans_11215	-2.38621	-2.38621	2.3755	2.39693
HF_Trans_23112	-1.55934	-1.455	0.769211	2.24513
HF_Trans_1945	-1.50972	-1.50972	2.51159	0.507849
HF_Trans_5237	-1.95228	-1.56261	1.51628	1.99861
HF_Trans_9938	-1.61686	-1.61686	0.597884	2.63584
HF_Trans_1714	-5.26977	-2.46758	3.20356	4.53378
HF_Trans_5554	-1.50513	-1.21515	2.37085	0.349422
HF_Trans_23720	-1.13332	-1.94642	2.06814	1.0116
HF_Trans_5158	-2.09202	-2.6018	2.21465	2.47917
HF_Trans_3155	-3.36738	-3.49135	3.22304	3.6357
HF_Trans_23514	-1.93694	-2.04852	2.15586	1.8296
HF_Trans_23573	-1.40677	-1.40677	2.37112	0.442426
HF_Trans_12526	-1.27199	-1.65329	0.695287	2.22999
HF_Trans_11159	-2.07165	-1.15872	-2.28702	5.51739
HF_Trans_5627	-2.63106	-2.02509	2.10273	2.55342
HF_Trans_3549	-2.09034	-1.71125	0.418965	3.38262
HF_Trans_10149	-1.90193	-1.85835	1.9818	1.77848
HF_Trans_4728	-2.58765	-2.32341	2.17098	2.74008
HF_Trans_7331	-2.88507	-2.80781	2.66403	3.02885
HF_Trans_3586	-1.98526	-1.72991	1.78082	1.93435
HF_Trans_6362	-1.71601	-1.72957	1.38322	2.06237
HF_Trans_12134	-6.30842	-2.71442	4.26205	4.7608
HF_Trans_12407	-2.67709	-2.05416	1.96704	2.76421
HF_Trans_6722	-2.40542	-1.82817	1.47233	2.76126
HF_Trans_689	-2.1918	-1.78902	1.18186	2.79896
HF_Trans_223	-0.990346	-1.76074	1.82773	0.923351
HF_Trans_7149	-3.94043	-3.0757	4.15294	2.86319
HF_Trans_1239	-1.99758	-1.99758	1.75206	2.24311
HF_Trans_4044	-1.4275	-1.85725	1.22477	2.05999
HF_Trans_11792	-6.38179	-3.24757	5.40043	4.22894
HF_Trans_13026	-2.34882	-1.10698	-2.03499	5.49079
HF_Trans_5046	-1.72669	-1.30006	2.17586	0.850895
HF_Trans_1535	-3.26326	-0.183966	-3.26326	6.71048
HF_Trans_920	-1.21839	-1.45351	0.851589	1.82031
HF_Trans_12533	-1.30517	-1.3387	1.69417	0.949696
HF_Trans_497	-1.77974	-1.84516	2.27638	1.34853
HF_Trans_14510	-1.60444	-1.71681	2.96526	0.355985
HF_Trans_10604	-1.52691	-1.64946	1.13714	2.03923
HF_Trans_9684	-2.30415	-3.02459	2.84485	2.4839
HF_Trans_7388	-1.33784	-1.32862	0.875859	1.7906
HF_Trans_2448	-1.67868	-1.61187	1.82258	1.46797
HF_Trans_8314	-2.90115	-0.830761	-2.90115	6.63306
HF_Trans_7330	-5.09132	-2.84278	3.67774	4.25636
HF_Trans_1852	-5.53687	-2.86205	3.96104	4.43788
HF_Trans_9865	-1.52587	-0.823653	-1.52587	3.87539
HF_Trans_7890	-6.20062	-2.32327	3.91619	4.60769
HF_Trans_7980	-1.5436	-1.763	1.51024	1.79636
HF_Trans_12767	-5.69061	-2.32478	3.35483	4.66056
HF_Trans_3630	-4.01421	-2.29613	2.38893	3.92141
HF_Trans_9693	-6.97158	-2.18107	4.00645	5.1462
HF_Trans_13013	-1.30198	-1.01956	2.05995	0.261589
HF_Trans_8864	-4.65694	-3.00571	3.78258	3.88006
HF_Trans_4065	-4.26069	-2.47242	2.99654	3.73656
HF_Trans_9027	-2.46617	-2.75921	2.4673	2.75808
HF_Trans_1867	-1.64754	-1.64754	2.95094	0.344139
HF_Trans_7700	-4.16936	-3.14152	3.29729	4.0136
HF_Trans_3837	-3.8011	-2.24103	2.46167	3.58046
HF_Trans_12503	-1.64667	-2.18471	1.38709	2.4443
HF_Trans_22957	-2.61207	-1.92835	3.11234	1.42808
HF_Trans_7877	-2.4466	-1.35304	-2.13277	5.93241
HF_Trans_6419	-3.72325	-3.55851	3.58508	3.69668
HF_Trans_1719	-2.1	-1.80146	1.56894	2.33251
HF_Trans_3389	-1.97985	-1.73	1.7758	1.93406
HF_Trans_13878	-5.18338	-2.76365	3.36079	4.58624
HF_Trans_5559	-1.46222	-1.34661	2.11978	0.689048
HF_Trans_3848	-2.02032	-1.03118	0.806078	2.24542
HF_Trans_9146	-1.23104	-1.31196	2.02573	0.517274
HF_Trans_11304	-1.81733	-2.05711	1.27078	2.60366
HF_Trans_23663	-1.89915	-1.49299	1.98792	1.40421
HF_Trans_6814	-4.3067	-3.08328	3.41445	3.97552
HF_Trans_927	-1.78943	-1.73849	1.61816	1.90976
HF_Trans_601	-1.85954	-0.983764	-1.85954	4.70285
HF_Trans_10917	-1.50143	-2.36784	2.66154	1.20773
HF_Trans_4954	-4.25611	-2.56457	2.83759	3.98309
HF_Trans_9028	-2.0163	-1.79824	2.16584	1.6487
HF_Trans_3210	-2.60761	-2.60761	3.70696	1.50826
HF_Trans_11656	-1.73132	-1.66026	1.637	1.75458
HF_Trans_7540	-1.61672	-1.81207	1.51576	1.91302
HF_Trans_22531	-1.27978	-1.27978	-1.27978	3.83933
HF_Trans_1729	-2.21472	-1.42787	1.44162	2.20098
HF_Trans_9011	-3.02167	-2.62304	2.43021	3.2145
HF_Trans_2349	-5.05527	-2.44317	3.62163	3.8768
HF_Trans_5458	-1.91471	-1.91471	2.44474	1.38468
HF_Trans_10000	-1.58476	-1.77775	1.98501	1.3775
HF_Trans_12644	-3.58248	-3.09397	3.34728	3.32917
HF_Trans_3880	-3.17064	-2.35894	2.3129	3.21668
HF_Trans_22774	-2.64128	-2.64128	2.53492	2.74763
HF_Trans_14221	-3.49697	-2.30488	1.87127	3.93058
HF_Trans_2934	-3.01995	-2.34459	2.50674	2.85779
HF_Trans_23454	-1.2537	-1.87074	3.13403	-0.00958683
HF_Trans_5153	-4.56751	-3.03827	3.46027	4.1455
HF_Trans_12795	-4.05286	-3.63494	3.69314	3.99466
HF_Trans_6366	-2.64938	-2.19205	1.936	2.90542
HF_Trans_1656	-1.90302	-1.78424	1.44687	2.2404
HF_Trans_4956	-4.47616	-3.38802	3.36157	4.5026
HF_Trans_11848	-3.42754	-2.85976	2.21169	4.07562
HF_Trans_23566	-2.46266	-2.31633	1.97953	2.79947
HF_Trans_12927	-1.65671	-1.4946	0.928185	2.22312
HF_Trans_4324	-1.87762	-1.57289	1.58085	1.86965
HF_Trans_903	-4.53922	-2.89671	3.65305	3.78288
HF_Trans_23598	-2.71186	-2.25453	2.44998	2.51642
HF_Trans_3879	-2.13389	-1.63916	1.32572	2.44734
HF_Trans_3699	-3.66909	-2.7064	2.54605	3.82943
HF_Trans_10791	-1.33982	-0.869529	-2.96275	5.1721
HF_Trans_5905	-2.23356	-2.23356	2.42956	2.03757
HF_Trans_5662	-7.22663	-2.43779	4.82405	4.84037
HF_Trans_6760	-3.38595	-2.84493	3.03288	3.198
HF_Trans_7915	-5.19375	-2.58612	3.56823	4.21164
HF_Trans_6712	-1.46737	-0.87274	-1.88852	4.22863
HF_Trans_6913	-4.45248	-2.75272	2.98354	4.22166
HF_Trans_10682	-1.93251	-1.82817	1.70232	2.05836
HF_Trans_5561	-1.48814	-2.70351	2.59218	1.59947
HF_Trans_3730	-2.15792	-2.00476	2.13243	2.03025
HF_Trans_9803	-1.57155	-1.86764	2.21447	1.22472
HF_Trans_16761	-1.44198	-0.953463	-1.44198	3.83742
HF_Trans_8383	-1.6143	-1.83744	2.9233	0.528443
HF_Trans_4182	-1.07342	-1.49434	1.80265	0.765117
HF_Trans_4302	-1.91701	-1.91701	1.87418	1.95985
HF_Trans_11791	-6.16849	-3.02358	5.09299	4.09908
HF_Trans_23733	-1.7183	-0.317219	-1.7183	3.75383
HF_Trans_6809	-4.51932	-2.79074	3.35246	3.95759
HF_Trans_238	-2.21853	-1.14061	-2.0169	5.37604
HF_Trans_1365	-2.02759	-1.90077	1.64274	2.28562
HF_Trans_5017	-5.43933	-2.60502	3.45794	4.58641
HF_Trans_6591	-2.39471	-2.1486	2.15262	2.39069
HF_Trans_11238	-1.68938	-2.12579	1.84142	1.97375
HF_Trans_737	-0.932448	-0.963512	2.27588	-0.37992
HF_Trans_4992	-1.79204	-1.80709	1.59252	2.00661
HF_Trans_333	-3.25933	-2.67436	3.388	2.54568
HF_Trans_280	-2.51795	-0.296689	-2.51795	5.33258
HF_Trans_6848	-3.74672	-2.75758	2.82091	3.68339
HF_Trans_6606	-6.59369	-2.22109	4.13945	4.67533
HF_Trans_3852	-3.49992	-2.65915	2.36399	3.79508
HF_Trans_6743	-2.27347	-2.30954	2.81558	1.76743
HF_Trans_4803	-3.46376	-2.65971	2.55069	3.57278
HF_Trans_7001	-2.69577	-2.20221	2.09159	2.80639
HF_Trans_23734	-3.27868	-3.03257	3.87962	2.43163
HF_Trans_23525	-1.87602	-1.51963	1.75701	1.63863
HF_Trans_6365	-3.22773	-2.70563	2.82906	3.10431
HF_Trans_1774	-2.34346	-2.27068	2.62868	1.98546
HF_Trans_14524	-1.90664	-1.82255	1.74466	1.98453
HF_Trans_3207	-1.82154	-1.82154	2.0077	1.63539
HF_Trans_1370	-2.08126	-1.65868	1.49546	2.24448
HF_Trans_2156	-2.34289	-2.34289	2.37388	2.31189
HF_Trans_4955	-5.5462	-2.121	3.11428	4.55292
HF_Trans_5134	-1.23114	-1.88085	1.05554	2.05645
HF_Trans_9657	-1.69235	-2.48849	1.67741	2.50343
HF_Trans_21587	-4.01107	-2.6182	3.18934	3.43993
HF_Trans_2092	-3.45767	-3.08919	2.9344	3.61246
HF_Trans_3535	-1.94995	-1.82485	1.4906	2.2842
HF_Trans_2273	-3.51964	-2.09848	1.27613	4.34199
HF_Trans_3629	-4.675	-3.0516	3.30237	4.42422
HF_Trans_10372	-4.53177	-3.0515	3.74691	3.83635
HF_Trans_10868	-1.66038	-1.50303	1.05944	2.10397
HF_Trans_293	-2.85905	-2.11144	1.86784	3.10265
HF_Trans_1474	-4.10116	-2.87774	3.33294	3.64596
HF_Trans_13157	-3.31372	-2.46944	1.94305	3.84011
HF_Trans_22727	-1.91719	-1.42683	1.16856	2.17546
HF_Trans_7916	-4.71743	-2.80274	3.60073	3.91943
HF_Trans_722	-1.63028	-1.63118	1.59519	1.66626
HF_Trans_8525	-1.81641	-1.88065	2.1652	1.53186
HF_Trans_8579	-1.20085	-1.51144	2.15189	0.560388
HF_Trans_1901	-1.47659	-1.47659	1.8644	1.08877
HF_Trans_20249	-1.52662	-1.52662	3.17931	-0.126077
HF_Trans_3038	-1.44663	-2.45813	0.158467	3.74629
HF_Trans_852	-1.15095	-1.60618	0.795351	1.96178
HF_Trans_6398	-3.22408	-2.80397	2.85307	3.17498
HF_Trans_6102	-2.30824	-2.43359	1.83704	2.90479
HF_Trans_3208	-2.13687	-2.13687	2.7044	1.56933
HF_Trans_7169	-2.59172	-2.59172	1.43676	3.74668
HF_Trans_1802	-1.87702	-1.56705	1.85141	1.59266
HF_Trans_486	-6.02441	-2.67639	4.13733	4.56347
HF_Trans_10591	-2.59554	-1.95426	1.55366	2.99613
HF_Trans_10078	-1.96014	-1.92344	1.76591	2.11766
HF_Trans_11116	-1.39914	-0.989882	-1.39914	3.78816
HF_Trans_718	-1.54203	-1.76459	1.50332	1.80331
HF_Trans_22807	-2.2644	-2.02683	2.124	2.16723
HF_Trans_23343	-1.4674	-1.4674	-1.4674	4.4022
HF_Trans_6788	-2.41797	-0.723089	-3.41797	6.55903
HF_Trans_10309	-5.70767	-2.90506	4.04581	4.56691
HF_Trans_11091	-3.16588	-2.78298	3.08912	2.85975
HF_Trans_23344	-1.22974	-1.22974	-1.22974	3.68922
HF_Trans_3037	-4.79733	-3.40831	4.02396	4.18168
HF_Trans_7823	-5.10171	-2.08486	3.18174	4.00483
HF_Trans_2714	-4.53735	-3.09587	3.62051	4.01271
HF_Trans_2163	-1.91216	-1.7159	1.31703	2.31103
HF_Trans_6908	-2.27769	-2.25449	1.65989	2.87229
HF_Trans_13720	-4.90373	-2.91495	3.94625	3.87243
HF_Trans_12406	-3.01848	-1.79012	1.99015	2.81845
HF_Trans_4045	-4.03987	-2.35648	2.37168	4.02468
HF_Trans_11495	-3.59209	-2.76219	3.0597	3.29459
HF_Trans_5943	-1.36581	-1.36581	-1.36581	4.09742
HF_Trans_10763	-6.61488	-1.33452	2.96843	4.98096
HF_Trans_6894	-1.62599	-1.92822	1.68517	1.86904
HF_Trans_8531	-2.89185	-1.82169	1.51383	3.19971
HF_Trans_2076	-5.71433	-3.85456	5.64225	3.92663
HF_Trans_6755	-1.64363	-1.26169	-2.04745	4.95277
HF_Trans_3463	-4.0296	-2.96055	3.31201	3.67813
HF_Trans_7924	-5.4227	-2.88565	3.76465	4.5437
HF_Trans_2812	-3.69917	-3.1731	2.77681	4.09546
HF_Trans_145	-1.35032	-1.46985	-1.91981	4.73998
HF_Trans_4315	-1.00178	-0.920404	2.1418	-0.219621
HF_Trans_56	-2.0446	-0.47462	-2.0446	4.56381
HF_Trans_6847	-5.6717	-2.85856	4.0035	4.52676
HF_Trans_10681	-1.37467	-1.63327	0.835731	2.17221
HF_Trans_820	-1.5722	-1.5722	2.15125	0.993153
HF_Trans_7820	-3.81292	-2.77297	3.13604	3.44985
HF_Trans_7618	-5.47173	-2.75668	3.80324	4.42516
HF_Trans_8677	-1.27755	-2.05154	0.970292	2.3588
HF_Trans_23388	-1.94	-1.95546	1.73329	2.16218
HF_Trans_4191	-1.5191	-1.62038	2.02552	1.11396
HF_Trans_1534	-2.08862	-1.53221	1.88815	1.73268
HF_Trans_2667	-2.36057	-1.85671	1.77898	2.43831
HF_Trans_10788	-2.15814	-1.16901	-2.15814	5.48529
HF_Trans_5498	-1.64953	-1.75498	1.40449	2.00002
HF_Trans_3726	-3.55932	-3.29003	2.4226	4.42674
HF_Trans_3033	-5.65556	-2.75814	3.9506	4.4631
HF_Trans_10762	-5.39268	-2.65092	3.59144	4.45216
HF_Trans_5392	-2.59834	-2.7099	2.53158	2.77666
HF_Trans_4436	-3.9038	-2.90958	3.06258	3.7508
HF_Trans_5108	-1.28867	-1.07828	2.43095	-0.0640093
HF_Trans_11243	-0.950054	-2.11264	2.75927	0.303427
HF_Trans_3917	-2.82713	-2.30564	2.35196	2.7808
HF_Trans_12768	-5.48185	-2.57554	3.4493	4.6081
HF_Trans_999	-1.49674	-0.708727	-1.83702	4.04249
HF_Trans_2079	-5.90229	-3.84626	5.93901	3.80954
HF_Trans_380	-2.17539	-1.57607	1.19979	2.55166
HF_Trans_11900	-1.31345	-1.43823	0.731756	2.01992
HF_Trans_7821	-3.54313	-2.88	2.9926	3.43053
HF_Trans_23247	-2.06407	-1.63861	3.59394	0.108738
HF_Trans_6409	-6.18094	-2.95876	4.3082	4.8315
HF_Trans_9952	-1.85119	-2.26098	1.95938	2.15278
HF_Trans_6060	-2.16699	-2.16699	1.74442	2.58956
HF_Trans_2754	-2.44901	-2.40479	2.22883	2.62497
HF_Trans_4798	-4.92408	-2.75447	3.45435	4.2242
HF_Trans_892	-2.35879	-1.92507	2.02863	2.25523
HF_Trans_326	-2.08047	-1.67357	1.87433	1.8797
HF_Trans_4673	-1.40323	-0.83277	-1.40323	3.63924
HF_Trans_3767	-7.33832	-1.88184	4.17926	5.0409
HF_Trans_3156	-1.75061	-1.46027	1.05334	2.15754
HF_Trans_3119	-1.27412	-0.879227	-1.56808	3.72142
HF_Trans_7314	-1.72418	-1.77481	1.1931	2.3059
HF_Trans_8996	-1.83433	-1.52515	-1.83433	5.19381
HF_Trans_10473	-2.52018	-2.71407	2.32837	2.90588
HF_Trans_5947	-5.06048	-3.33889	4.42527	3.9741
HF_Trans_7710	-1.61777	-2.7348	1.84148	2.51108
HF_Trans_3424	-0.956547	-0.956547	1.83402	0.079077
HF_Trans_4482	-3.91766	-3.0302	3.25652	3.69134
HF_Trans_3819	-2.09991	-2.32497	1.55091	2.87397
HF_Trans_1507	-3.31031	-2.91866	3.16471	3.06426
HF_Trans_23424	-4.26531	-3.04188	3.34045	3.96674
HF_Trans_5938	-2.72207	-1.9233	1.45208	3.1933
HF_Trans_2405	-1.62668	-2.03049	2.11282	1.54434
HF_Trans_12002	-4.34747	-3.25933	3.62957	3.97724
HF_Trans_4295	-1.20774	-1.49984	0.74824	1.95933
HF_Trans_23323	-2.95758	-2.34405	2.46912	2.83251
HF_Trans_10496	-1.02162	-1.12715	2.10658	0.0421876
HF_Trans_1936	-4.11899	-3.19679	4.10841	3.20738
HF_Trans_1022	-3.64029	-3.22237	3.2731	3.58957
HF_Trans_6104	-1.75479	-1.68845	2.21494	1.2283
HF_Trans_7835	-3.2099	-2.93609	3.35737	2.78861
HF_Trans_14356	-4.55034	-2.79673	3.62447	3.72259
HF_Trans_12316	-1.30528	-1.80731	1.01299	2.0996
HF_Trans_23429	-1.01618	-0.967739	2.34441	-0.360487
HF_Trans_2159	-2.04499	-2.31043	2.03433	2.32109
HF_Trans_5937	-2.20459	-1.37028	0.895209	2.67967
HF_Trans_1441	-1.81722	-1.90144	1.94901	1.76965
HF_Trans_10373	-5.33594	-2.80089	4.01605	4.12078
HF_Trans_8226	-4.42228	-2.39922	2.31928	4.50223
HF_Trans_1900	-1.75811	-1.39854	1.24946	1.90719
HF_Trans_13643	-1.85859	-1.94389	1.71128	2.0912
HF_Trans_23125	-1.42949	-1.74216	2.00136	1.1703
HF_Trans_9575	-2.38831	-2.38831	2.25491	2.5217
HF_Trans_1308	-1.223	-1.28806	-1.48844	3.9995
HF_Trans_778	-1.06536	-1.68829	1.84215	0.911501
HF_Trans_3918	-3.89251	-3.70813	4.22752	3.37312
HF_Trans_9718	-1.75279	-1.34635	-1.93803	5.03717
HF_Trans_6590	-7.03176	-2.48446	4.56726	4.94896
HF_Trans_3510	-1.36152	-1.11684	-1.7018	4.18016
HF_Trans_10846	-2.06245	-2.64541	1.71735	2.9905
HF_Trans_13475	-3.66738	-2.46971	2.42196	3.71512
HF_Trans_1584	-3.32384	-2.67583	3.62913	2.37054
HF_Trans_3921	-2.53149	-2.12613	1.43439	3.22323
HF_Trans_2429	-2.44098	-2.24002	2.18979	2.49121
HF_Trans_23652	-3.03715	-1.88465	2.69082	2.23098
HF_Trans_22400	-1.87059	-1.75385	1.57788	2.04656
HF_Trans_6192	-3.79923	-3.0018	3.21115	3.58988
HF_Trans_7567	-2.03053	-1.74852	0.180755	3.5983
HF_Trans_4224	-3.16546	-2.8314	2.89443	3.10242
HF_Trans_2521	-1.70919	-1.57628	1.18027	2.1052
HF_Trans_9202	-1.7452	-1.7452	1.04056	2.44983
HF_Trans_7651	-6.77862	-2.61649	4.69819	4.69691
HF_Trans_8603	-1.62983	-0.93957	-1.77388	4.34328
HF_Trans_3716	-2.50633	-0.33673	-2.50633	5.3494
HF_Trans_8343	-1.68191	-1.74326	2.04579	1.37938
HF_Trans_10175	-1.8618	-0.739842	-2.05715	4.65879
HF_Trans_13576	-1.48438	-1.32141	0.779738	2.02605
HF_Trans_8888	-5.65215	-2.28068	3.7152	4.21764
HF_Trans_8998	-1.60882	-0.900409	-1.60882	4.11804
HF_Trans_30	-1.58981	-0.810757	-1.58981	3.99037
HF_Trans_2811	-3.78848	-2.61759	2.86398	3.54209
HF_Trans_3664	-6.94348	-2.42576	4.63276	4.73648
HF_Trans_3209	-2.31879	-2.31879	3.98717	0.650409
HF_Trans_3858	-2.02572	-2.98008	2.76446	2.24134
HF_Trans_7429	-2.26663	-1.8153	1.15268	2.92924
HF_Trans_8227	-4.03819	-2.53763	2.73667	3.83915
HF_Trans_10201	-2.19218	-1.21986	-2.19218	5.60422
HF_Trans_11572	-1.36223	-0.843192	-1.36223	3.56765
HF_Trans_8577	-7.26014	-2.33352	4.67506	4.9186
HF_Trans_2524	-1.17289	-1.26525	1.89841	0.539723
HF_Trans_23434	-1.75451	-2.11391	2.30484	1.56358
HF_Trans_3554	-3.94035	-2.83199	3.35411	3.41823
HF_Trans_16574	-1.5059	-1.5059	2.96828	0.043523
HF_Trans_5155	-3.49348	-3.21694	2.90248	3.80795
HF_Trans_13915	-3.50304	-2.73656	3.30099	2.93861
HF_Trans_23764	-1.98305	-1.98305	1.74291	2.2232
HF_Trans_3237	-4.80501	-2.44746	3.18547	4.067
HF_Trans_1340	-1.24771	-1.40832	2.42686	0.229175
HF_Trans_191	-2.74444	-1.95868	2.47407	2.22904
HF_Trans_4104	-2.03735	-2.03735	1.47715	2.59754
HF_Trans_5019	-4.91354	-2.57071	3.40272	4.08153
HF_Trans_3354	-2.51598	-2.27842	2.31594	2.47846
HF_Trans_542	-1.73602	-1.76047	1.51287	1.98363
HF_Trans_3926	-2.12349	-1.79458	1.96729	1.95078
HF_Trans_6381	-2.02771	-1.77191	1.50136	2.29825
HF_Trans_3428	-5.42921	-2.79494	3.82824	4.39591
HF_Trans_3717	-1.54076	-1.54076	-1.54076	4.62228
HF_Trans_7656	-1.50434	-0.432805	-1.95912	3.89627
HF_Trans_979	-1.36288	-1.18472	-1.78403	4.33162
HF_Trans_10838	-5.52921	-2.65048	3.98934	4.19036
HF_Trans_6801	-1.84738	-1.83499	1.72838	1.95399
HF_Trans_7364	-1.102	-3.57987	2.57271	2.10916
HF_Trans_4447	-3.5018	-2.66437	3.02016	3.14601
HF_Trans_4936	-2.0842	-2.01574	2.16228	1.93767
HF_Trans_4022	-1.91444	-2.48433	1.90884	2.48992
HF_Trans_8855	-2.2617	-2.13288	0.529302	3.86528
HF_Trans_3728	-3.45728	-2.42589	2.2152	3.66797
HF_Trans_10974	-2.61426	-2.44952	3.25558	1.8082
HF_Trans_6808	-3.48811	-3.06265	3.23711	3.31364
HF_Trans_3464	-7.4613	-2.27969	4.60875	5.13224
HF_Trans_692	-4.21129	-3.09214	3.50465	3.79878
HF_Trans_11852	-4.12695	-2.46566	2.18845	4.40417
HF_Trans_3718	-1.47876	-0.641797	-2.46718	4.58774
HF_Trans_13005	-2.00496	-2.00496	2.54668	1.46323
HF_Trans_13991	-1.35979	-1.26371	2.05429	0.56921
HF_Trans_8843	-1.41186	-1.41186	1.99984	0.823871
HF_Trans_6665	-2.60457	-0.860406	-2.60457	6.06954
HF_Trans_6193	-1.61753	-2.10605	1.62111	2.10247
HF_Trans_5887	-1.66823	-0.631202	-1.66823	3.96767
HF_Trans_22871	-1.0707	-1.0707	2.39488	-0.253485
HF_Trans_1673	-1.95932	-1.95932	2.32252	1.59612
HF_Trans_192	-1.83599	-1.56217	2.20771	1.19046
HF_Trans_9313	-4.81008	-2.77176	3.02462	4.55722
HF_Trans_2710	-1.52272	-1.01542	-1.67717	4.21532
HF_Trans_10336	-1.15309	-1.33081	2.15798	0.325921
HF_Trans_3727	-4.0324	-2.63132	2.22683	4.43689
HF_Trans_11927	-2.0681	-2.0681	1.39133	2.74486
HF_Trans_3418	-1.50481	-0.763928	-1.82674	4.09548
HF_Trans_2255	-1.71393	-1.71393	1.64024	1.78763
HF_Trans_4342	-1.49662	-0.992764	-1.29499	3.78437
HF_Trans_6849	-6.89161	-2.37409	4.54745	4.71826
HF_Trans_10842	-1.39944	-1.47585	0.528238	2.34705
HF_Trans_225	-1.73186	-1.73186	1.46569	1.99802
HF_Trans_1085	-1.39479	-2.44023	3.66858	0.166444
HF_Trans_10290	-1.65585	-1.07175	2.60326	0.124336
HF_Trans_23044	-1.34369	-1.34369	0.845665	1.84171
HF_Trans_1884	-4.47637	-2.76237	3.60429	3.63445
HF_Trans_7920	-1.13666	-1.09587	2.12935	0.103171
HF_Trans_4181	-0.980062	-1.11303	2.33916	-0.246066
HF_Trans_8997	-2.01456	-0.876397	-2.01456	4.90551
HF_Trans_11047	-4.72036	-2.70176	2.96116	4.46095
HF_Trans_1023	-1.49103	-0.941014	2.40684	0.0252039
HF_Trans_5679	-2.03834	-1.80624	2.65283	1.19175
HF_Trans_2230	-4.04078	-2.64536	3.10267	3.58348
HF_Trans_969	-1.95392	-2.09934	1.91424	2.13902
HF_Trans_14133	-2.05292	-2.05292	0.426825	3.67902
HF_Trans_12135	-8.33817	-1.87997	4.85233	5.36582
HF_Trans_4228	-1.56153	-1.70333	1.26859	1.99626
HF_Trans_12883	-6.54473	-2.74667	4.49095	4.80045
HF_Trans_1069	-1.34544	-1.32061	-1.50808	4.17413
HF_Trans_441	-1.71872	-1.8227	0.961773	2.57964
HF_Trans_1333	-0.963152	-1.19494	2.03056	0.127532
HF_Trans_3466	-7.87544	-1.85442	4.60961	5.12024
HF_Trans_702	-2.20527	-1.88797	1.2435	2.84975
HF_Trans_5472	-1.91596	-2.37741	1.36581	2.92756
HF_Trans_3745	-1.63349	-1.14497	-1.63349	4.41195
HF_Trans_6085	-1.71539	-1.86443	1.77458	1.80524
HF_Trans_994	-1.1656	-1.81471	2.08041	0.899901
HF_Trans_7824	-2.65414	-2.40641	2.31286	2.74769
HF_Trans_13717	-1.45393	-1.45393	-1.45393	4.3618
HF_Trans_5378	-1.54566	-1.0116	-1.38732	3.94459
HF_Trans_10308	-6.20728	-2.7464	4.25209	4.70159
HF_Trans_12882	-6.2192	-2.73237	4.26699	4.68459
HF_Trans_1974	-1.73865	-0.628106	-2.1238	4.49055
HF_Trans_23285	-6.77177	-2.66099	4.8542	4.57857
HF_Trans_12496	-1.79034	-1.89444	1.43489	2.24989
HF_Trans_8534	-1.97844	-1.76067	1.72279	2.01633
HF_Trans_10888	-3.17779	-2.17644	2.74245	2.61178
HF_Trans_5500	-2.78748	-1.78529	1.86986	2.70292
HF_Trans_1677	-2.22078	-1.35051	-2.22078	5.79206
HF_Trans_1897	-1.69797	-1.69797	1.37824	2.0177
HF_Trans_14132	-4.35887	-2.50368	2.87539	3.98717
HF_Trans_3610	-3.84581	-3.2167	3.30833	3.75418
HF_Trans_10019	-2.11567	-2.11567	1.10714	3.12419
HF_Trans_3036	-2.55492	-2.55492	2.39503	2.71482
HF_Trans_12355	-2.23636	-1.12545	1.30301	2.05879
HF_Trans_131	-2.02155	-1.54895	1.68677	1.88373
HF_Trans_10125	-2.33149	-2.33149	1.96401	2.69898
HF_Trans_8990	-2.80963	-2.24696	2.07238	2.98421
HF_Trans_10934	-1.79025	-1.65647	1.34384	2.10287
HF_Trans_1066	-1.8145	-2.17289	1.80668	2.18071
HF_Trans_512	-4.16903	-2.43134	2.54193	4.05845
HF_Trans_6897	-1.2618	-1.36692	0.85929	1.76943
HF_Trans_7716	-2.09699	-1.85947	1.91307	2.04339
HF_Trans_4503	-5.47274	-2.38619	3.82819	4.03074
HF_Trans_12237	-3.44944	-2.05228	1.55536	3.94636
HF_Trans_3567	-2.42389	-2.42389	4.15879	0.688981
HF_Trans_5536	-1.28829	-1.88329	0.732124	2.43946
HF_Trans_3919	-4.28062	-2.90433	4.02087	3.16409
HF_Trans_8382	-2.35171	-2.39945	3.40267	1.34848
HF_Trans_545	-2.84983	-2.47354	2.57065	2.75273
HF_Trans_13698	-2.05402	-1.91868	2.59701	1.3757
HF_Trans_5194	-3.7545	-2.07283	2.27866	3.54867
HF_Trans_3034	-5.65763	-2.62501	3.94154	4.3411
HF_Trans_3276	-1.55296	-1.78515	1.41815	1.91996
HF_Trans_3613	-1.89007	-1.89007	2.33135	1.44879
HF_Trans_7414	-1.59717	-1.91877	1.80882	1.70713
HF_Trans_6442	-1.58872	-0.68954	-1.58872	3.86697
HF_Trans_1478	-4.23525	-2.38285	2.19252	4.42558
HF_Trans_9353	-1.58355	-2.57664	3.77762	0.382574
HF_Trans_23389	-3.55138	-3.61476	3.25777	3.90837
HF_Trans_4406	-1.74005	-1.03784	-1.74005	4.51794
HF_Trans_9867	-5.42858	-2.7792	4.19827	4.00951
HF_Trans_6943	-1.67262	-1.6158	1.6453	1.64311
HF_Trans_2077	-6.86734	-2.48232	4.67111	4.67854
HF_Trans_11405	-1.22505	-1.73364	1.01826	1.94043
HF_Trans_7626	-3.46485	-1.95389	1.74148	3.67726
HF_Trans_5704	-1.81677	-1.81677	2.07902	1.55451
HF_Trans_9025	-1.58177	-1.67444	1.82152	1.43469
HF_Trans_2556	-1.18342	-1.6495	1.07085	1.76208
HF_Trans_8788	-1.40094	-1.40094	0.957174	1.84471
HF_Trans_21418	-1.05212	-0.973112	2.37583	-0.350603
HF_Trans_6347	-1.65671	-1.62832	2.43674	0.848285
HF_Trans_12963	-1.80256	-1.46676	0.867023	2.4023
HF_Trans_6263	-2.23801	-1.20971	1.13337	2.31435
HF_Trans_23742	-2.5684	-2.68502	2.47819	2.77524
HF_Trans_23379	-4.25254	-3.0572	3.31126	3.99848
HF_Trans_6338	-3.30473	-1.85954	2.15152	3.01275
HF_Trans_14509	-2.34891	-2.23521	3.32552	1.2586
HF_Trans_7273	-1.79212	-2.1793	2.45299	1.51843
HF_Trans_8344	-2.58038	-2.16547	1.59899	3.14686
HF_Trans_23076	-6.99637	-1.94906	4.18661	4.75882
HF_Trans_3623	-1.43591	-0.877741	-1.57996	3.8936
HF_Trans_1904	-1.29578	-1.39516	1.64166	1.04928
HF_Trans_1263	-3.57109	-3.10128	3.64086	3.03152
HF_Trans_10719	-2.37827	-1.30034	-1.53188	5.21049
HF_Trans_12215	-2.04509	-2.35469	2.04512	2.35466
HF_Trans_12051	-2.28342	-1.91552	1.64992	2.54902
HF_Trans_12230	-0.946156	-1.37793	2.1249	0.199181
HF_Trans_10909	-3.20829	-0.0765379	-3.20829	6.49312
HF_Trans_5016	-5.36892	-3.14104	4.15659	4.35336
HF_Trans_2078	-1.7132	-1.7132	1.49344	1.93296
HF_Trans_14183	-3.80608	-2.59632	3.52105	2.88136
HF_Trans_1380	-1.72399	-2.04591	2.20996	1.55994
HF_Trans_4223	-3.33495	-2.51507	3.75276	2.09726
HF_Trans_12426	-2.79485	-2.4097	2.16209	3.04246
HF_Trans_10680	-2.22483	-2.14851	1.51861	2.85474
HF_Trans_16931	-2.47415	-1.82615	1.36096	2.93934
HF_Trans_10362	-3.18894	-2.95997	3.30787	2.84104
HF_Trans_22356	-2.14256	-2.14256	3.4039	0.881225
HF_Trans_1930	-1.76872	-0.976186	-2.16269	4.9076
HF_Trans_749	-2.65337	-2.21188	1.86737	2.99788
HF_Trans_7291	-1.97141	-0.988094	-1.97141	4.93091
HF_Trans_5391	-1.13463	-0.91554	1.97317	0.0770038
HF_Trans_2810	-4.12847	-2.62512	2.63425	4.11935
HF_Trans_11574	-1.57282	-0.762996	-1.57282	3.90864
HF_Trans_4016	-0.919371	-2.1046	0.85424	2.16973
HF_Trans_13754	-3.66857	-2.15407	2.42959	3.39305
HF_Trans_13294	-6.08911	-3.0397	4.55977	4.56903
HF_Trans_4109	-1.43936	-0.811757	1.96758	0.283539
HF_Trans_2375	-6.4224	-2.57425	4.4153	4.58135
HF_Trans_2157	-3.5496	-0.967931	1.19512	3.3224
HF_Trans_7822	-3.24498	-2.81158	2.6522	3.40436
HF_Trans_1493	-6.19781	-2.64703	4.13989	4.70496
HF_Trans_3568	-3.44659	-2.18656	2.58454	3.04861
HF_Trans_386	-1.82129	-1.68531	1.67627	1.83033
HF_Trans_7494	-2.40335	-0.797384	-2.40335	5.60409
HF_Trans_4816	-3.62219	-3.62065	3.41518	3.82767
HF_Trans_10720	-2.59475	-0.636095	-2.59475	5.8256
HF_Trans_2807	-1.98259	-2.0575	1.72405	2.31605
HF_Trans_5284	-1.53655	-1.25652	0.71767	2.0754
HF_Trans_9630	-2.25678	-1.54119	1.80443	1.99354
HF_Trans_12288	-1.62974	-2.29529	2.51705	1.40798
HF_Trans_4208	-1.70672	-1.69251	1.23475	2.16448
HF_Trans_13235	-1.31741	-1.32971	1.68954	0.957575
HF_Trans_10112	-1.83037	-1.79097	1.47416	2.14719
HF_Trans_8208	-5.16594	-3.66545	5.22545	3.60593
HF_Trans_82	-2.58537	-2.58537	3.7849	1.38585
HF_Trans_5763	-3.50041	-2.77068	2.96483	3.30625
HF_Trans_14443	-1.19098	-1.07997	2.04306	0.227888
HF_Trans_6367	-3.17785	-2.98629	2.63714	3.527
HF_Trans_10335	-1.99998	-1.98751	1.15817	2.82931
HF_Trans_10310	-3.17618	-2.8667	2.96171	3.08117
HF_Trans_23358	-1.56433	-1.56433	3.17195	-0.043282
HF_Trans_16012	-2.23715	-2.05573	1.53103	2.76185
HF_Trans_3478	-1.5584	-1.84947	1.33989	2.06798
HF_Trans_5168	-5.34672	-3.35795	4.3945	4.31017
HF_Trans_4327	-1.37923	-0.976755	-1.81752	4.1735
HF_Trans_10104	-2.12321	-2.12321	1.65594	2.59048
HF_Trans_8249	-1.48035	-1.41685	0.787185	2.11001
HF_Trans_2374	-1.98403	-1.98403	1.90612	2.06194
HF_Trans_10837	-5.10637	-2.96363	3.80753	4.26246
HF_Trans_8619	-2.30855	-2.27926	2.05795	2.52987
HF_Trans_10257	-3.12872	-2.77652	2.90676	2.99847
HF_Trans_11869	-3.11797	-2.60465	2.8557	2.86691
HF_Trans_3632	-4.37663	-2.12809	2.75694	3.74778
HF_Trans_2574	-4.71452	-2.94159	3.62077	4.03534
HF_Trans_772	-2.416	-2.416	3.3022	1.5298
HF_Trans_447	-1.97311	-2.39851	1.41565	2.95597
HF_Trans_6811	-5.44082	-2.93189	4.02504	4.34768
HF_Trans_5249	-1.33377	-1.03048	-1.519	3.88325
HF_Trans_1552	-1.29565	-1.87418	1.06067	2.10916
HF_Trans_3870	-1.69413	-2.88249	2.52227	2.05435
HF_Trans_23288	-1.17593	-1.40362	2.27881	0.300746
HF_Trans_9397	-3.60141	-0.00805568	-3.60141	7.21087
HF_Trans_4729	-2.91817	-2.42966	2.34618	3.00165
HF_Trans_6850	-2.57923	-1.79347	2.62397	1.74874
HF_Trans_2909	-1.56603	-1.98339	1.29465	2.25476
HF_Trans_1036	-2.61901	-2.62387	2.73669	2.5062
HF_Trans_331	-1.94368	-1.68788	1.68987	1.9417
HF_Trans_8277	-5.2415	-2.55489	3.54693	4.24945
HF_Trans_5859	-1.69135	-1.69135	1.59094	1.79176
HF_Trans_1723	-1.70066	-1.32274	0.93965	2.08375
HF_Trans_11849	-3.24129	-2.50663	2.15127	3.59664
HF_Trans_10065	-1.57411	-1.78137	1.40208	1.9534
HF_Trans_22403	-2.59254	-1.32351	-2.01047	5.92652
HF_Trans_2376	-6.61848	-2.55806	4.4682	4.70833
HF_Trans_23263	-1.89496	-2.02263	0.911565	3.00602
HF_Trans_4957	-1.65411	-1.6508	1.48007	1.82483
HF_Trans_14525	-2.20662	-0.83869	3.15466	-0.109347
HF_Trans_23576	-1.56297	-0.573829	-1.56297	3.69977
HF_Trans_6524	-1.87908	-1.87908	1.81502	1.94314
HF_Trans_23626	-1.13632	-0.912989	2.22967	-0.180359
HF_Trans_3222	-2.23775	-1.97251	1.71568	2.49459
HF_Trans_14511	-1.49155	-1.65634	2.53341	0.614488
HF_Trans_8114	-1.93029	-1.13869	3.17308	-0.1041
HF_Trans_4962	-1.73625	-1.73625	1.52181	1.95069
HF_Trans_9787	-1.85813	-2.96623	1.42105	3.40331
HF_Trans_73	-1.23211	-1.70872	1.10312	1.8377
HF_Trans_9370	-3.94096	-3.12456	3.45771	3.60781
HF_Trans_2773	-3.00787	-0.40728	-3.11754	6.53268
HF_Trans_1610	-1.22588	-1.10192	-1.51984	3.84764
HF_Trans_7019	-2.39375	-1.45415	1.5795	2.2684
HF_Trans_13706	-2.87192	-2.05925	1.76388	3.16728
HF_Trans_4660	-2.77153	-2.00438	1.98853	2.78737
HF_Trans_10686	-4.07547	-2.90543	3.16258	3.81832
HF_Trans_23327	-1.39247	-0.071942	-2.28389	3.7483
HF_Trans_23401	-1.66833	-1.87971	1.65459	1.89346
HF_Trans_12458	-1.9535	-2.68946	1.08282	3.56014
HF_Trans_5038	-1.39774	-1.53304	2.89329	0.0374869
HF_Trans_9398	-4.2016	0.389957	-4.2016	8.01325
HF_Trans_3035	-5.47644	-2.82197	3.98927	4.30914
HF_Trans_23741	-2.18794	-1.66923	3.13239	0.724774
HF_Trans_6514	-3.92177	-2.64036	2.76177	3.80036
HF_Trans_3749	-1.60577	-1.46303	-1.60577	4.67456
HF_Trans_2832	-2.08287	-1.57901	1.35209	2.30979
HF_Trans_13105	-1.31999	-0.731837	-1.66202	3.71385
HF_Trans_833	-1.22054	-1.22054	-1.22054	3.66162
HF_Trans_3992	-2.92949	-2.73215	2.2492	3.41243
HF_Trans_6713	-1.59922	-0.692799	-1.89318	4.1852
HF_Trans_10233	-4.37285	-2.49983	2.89988	3.9728
HF_Trans_22951	-3.9029	-2.68877	2.9467	3.64497
HF_Trans_11713	-4.66461	-3.01338	3.84834	3.82965
HF_Trans_11338	-2.60657	-2.60657	2.31886	2.89427
HF_Trans_10981	-2.43258	-2.06957	3.04928	1.45286
HF_Trans_10790	-2.90194	0.245691	-2.90194	5.55819
HF_Trans_598	-3.45825	-2.65633	2.74618	3.3684
HF_Trans_22938	-1.42374	-1.53382	0.817648	2.13991
HF_Trans_22722	-0.959747	-0.953963	1.81067	0.103045
HF_Trans_8126	-1.87335	-1.1579	-1.87335	4.9046
HF_Trans_2808	-4.68702	-3.37435	4.61968	3.44169
HF_Trans_6559	-1.24812	-1.24812	-1.24812	3.74437
HF_Trans_8207	-5.50796	-3.57311	5.2983	3.78277
HF_Trans_4663	-2.89867	-2.28739	1.84921	3.33684
HF_Trans_3836	-2.36389	-1.82287	0.853494	3.33327
HF_Trans_12593	-2.02487	-0.64503	-2.3468	5.0167
HF_Trans_8754	-5.53606	-2.73535	3.84741	4.424
HF_Trans_6368	-2.35317	-2.35317	1.69053	3.01581
HF_Trans_22334	-3.01277	0.0922918	-3.77916	6.69964
HF_Trans_2703	-1.63381	-1.47373	2.991	0.116536
HF_Trans_3263	-4.87198	-2.71948	3.47196	4.11951
HF_Trans_3011	-2.90829	-0.689504	-2.90829	6.50607
HF_Trans_13498	-3.94483	-1.82913	1.85555	3.91841
HF_Trans_1451	-1.13229	-0.931958	2.40767	-0.34342
HF_Trans_14258	-1.94336	-1.5036	1.19632	2.25064
HF_Trans_8311	-2.15591	-1.71556	0.811839	3.05963
HF_Trans_1462	-2.098	-2.30968	1.6855	2.72217
HF_Trans_12811	-2.12113	-1.67965	1.73605	2.06473
HF_Trans_440	-1.16838	-0.984002	-1.63201	3.78439
HF_Trans_9141	-4.80923	-2.32897	3.25551	3.88269
HF_Trans_3583	-1.87958	-1.63098	1.31279	2.19777
HF_Trans_3601	-5.52865	-2.91747	3.92123	4.52489
HF_Trans_5511	-8.42584	-1.79556	4.71803	5.50337
HF_Trans_22333	-2.6842	-0.514591	-2.6842	5.88298
HF_Trans_8038	-1.88358	-1.75925	1.74589	1.89694
HF_Trans_14220	-3.20042	-3.20042	1.86761	4.53322
HF_Trans_7539	-4.77109	-3.20452	4.19923	3.77637
HF_Trans_9029	-2.59931	-1.56228	0.919603	3.24198
HF_Trans_10598	-3.01111	-2.61824	2.70802	2.92133
HF_Trans_22042	-2.7974	-2.29354	2.30987	2.78106
HF_Trans_329	-2.28889	-2.77211	2.03491	3.02609
HF_Trans_4040	-1.82116	-1.70144	1.63936	1.88324
HF_Trans_12707	-1.04311	-0.990693	2.43444	-0.400638
HF_Trans_21960	-0.789325	-1.31038	2.07436	0.0253361
HF_Trans_22207	-1.87097	-0.367626	-1.87097	4.10958
HF_Trans_6090	-2.06012	-1.31996	2.44616	0.933914
HF_Trans_618	-2.68936	-2.42513	2.57888	2.5356
HF_Trans_7492	-5.73042	-2.89611	4.08665	4.53988
HF_Trans_6711	-1.68697	-0.933368	-1.68697	4.30731
HF_Trans_9578	-1.98366	-1.98366	1.6961	2.27123
HF_Trans_79	-1.6116	-0.524795	-2.11647	4.25287
HF_Trans_699	-2.47529	-2.15889	1.73669	2.89749
HF_Trans_2531	-3.72375	-2.85074	2.86367	3.71082
HF_Trans_2509	-1.20033	-1.20033	2.39374	0.00693344
HF_Trans_5714	-2.10081	-1.93838	0.794099	3.24509
HF_Trans_10945	-1.06815	-1.77044	2.63844	0.200151
HF_Trans_9409	-1.85893	-1.29818	1.00218	2.15493
HF_Trans_5966	-2.41064	-2.51168	1.89707	3.02525
HF_Trans_8459	-1.05073	-1.1256	2.38747	-0.21113
HF_Trans_204	-1.86759	-1.86759	3.06225	0.672933
HF_Trans_4416	-2.53914	-1.96868	2.25782	2.25001
HF_Trans_3465	-8.02124	-2.11567	5.06629	5.07061
HF_Trans_4918	-2.22505	-2.13124	1.74108	2.61521
HF_Trans_3178	-1.93705	-1.05499	-1.76456	4.7566
HF_Trans_3746	-2.18366	-1.17862	-1.74217	5.10445
HF_Trans_1209	-6.28861	-2.24186	3.69106	4.8394
HF_Trans_23759	-1.4991	-2.01474	1.53954	1.9743
HF_Trans_6158	-1.00869	-2.02211	0.63668	2.39412
HF_Trans_6049	-2.35373	-2.4078	2.10653	2.655
HF_Trans_2254	-1.52051	-1.52051	1.87537	1.16565
HF_Trans_962	-1.38845	-1.09685	-1.38845	3.87375
HF_Trans_2987	-1.86298	-1.79034	1.76013	1.89318
HF_Trans_10359	-1.5999	-1.08894	-1.5999	4.28874
HF_Trans_11158	-2.74976	-0.879492	-2.74976	6.37901
HF_Trans_4099	-3.29136	-2.45706	2.55265	3.19577
HF_Trans_7971	-1.99098	-1.99098	0.386703	3.59525
HF_Trans_2315	-1.13368	-1.85891	2.09815	0.894439
HF_Trans_3603	-1.90558	-2.09776	1.84743	2.15592
HF_Trans_14002	-2.41188	-0.760653	0.812627	2.3599
HF_Trans_7194	-2.50678	-2.32536	2.47306	2.35909
HF_Trans_23563	-1.23833	-0.990757	2.05943	0.169658
HF_Trans_4122	-4.33617	-2.78773	3.48129	3.64261
HF_Trans_23650	-1.89628	-1.66596	3.55752	0.00471493
HF_Trans_1851	-1.44039	-0.899366	-1.44039	3.78014
HF_Trans_3691	-1.73783	-1.58111	1.36062	1.95832
HF_Trans_23460	-1.5303	-2.02702	1.62913	1.9282
HF_Trans_13541	-1.56323	-1.70537	1.87763	1.39097
HF_Trans_13023	-2.81474	-0.864649	-2.81474	6.49414
HF_Trans_3177	-0.907917	-1.46177	-1.46177	3.83145
HF_Trans_23715	-1.46952	-0.754063	-1.46952	3.6931
HF_Trans_9266	-3.1171	-2.55732	3.23778	2.43664
HF_Trans_6810	-3.14117	-1.9314	3.09525	1.97732
HF_Trans_3670	-4.72245	-3.55328	3.77795	4.49778
HF_Trans_2383	-1.33811	-1.33811	1.7829	0.89332
HF_Trans_23628	-1.90212	-1.55843	1.92478	1.53577
HF_Trans_335	-1.15798	-1.12959	1.95661	0.330963
HF_Trans_6851	-2.46196	-2.23299	1.80002	2.89492
HF_Trans_5156	-1.40847	-1.72047	1.12482	2.00412
HF_Trans_10354	-1.40844	-1.40844	1.82315	0.993736
HF_Trans_3023	-1.77665	-1.77665	1.85422	1.69908
HF_Trans_674	-1.97348	-1.97348	2.01557	1.93139
HF_Trans_13645	-2.02194	-1.70885	1.76487	1.96592
HF_Trans_13024	-3.92687	0.357937	-3.92687	7.49581
HF_Trans_1810	-4.85257	-2.86379	3.68006	4.0363
HF_Trans_6363	-2.23524	-2.25647	2.10751	2.3842
HF_Trans_480	-1.75751	-1.31952	0.917236	2.1598
HF_Trans_6617	-2.00183	-1.86135	1.64014	2.22303
HF_Trans_10189	-1.69527	-1.99415	1.93179	1.75764
HF_Trans_12293	-1.88625	-1.46423	1.52427	1.82621
HF_Trans_1225	-5.84347	-2.80805	4.13036	4.52117
HF_Trans_4953	-4.98882	-2.2824	2.82879	4.44244
HF_Trans_5928	-1.8069	-1.54854	1.23584	2.11959
HF_Trans_13812	-2.15737	-2.67674	2.26297	2.57114
HF_Trans_8767	-4.0417	-2.98373	3.45985	3.56558
HF_Trans_10958	-2.10283	-2.34582	1.73207	2.71658
HF_Trans_6813	-2.93268	-1.16969	-0.130074	4.23245
HF_Trans_1312	-1.95879	-1.92922	1.61912	2.26889
HF_Trans_7589	-1.91603	-1.52316	3.90103	-0.46185
HF_Trans_1202	-3.47842	-2.90796	3.06509	3.32129
HF_Trans_5426	-3.48241	-1.85434	2.26579	3.07096
HF_Trans_3306	-1.53401	-0.910769	-1.7394	4.18418
HF_Trans_2836	-2.6118	-2.05599	2.82226	1.84553
HF_Trans_1078	-3.87423	-3.39652	4.46472	2.80602
HF_Trans_2601	-1.81383	-1.44732	1.21314	2.04802
HF_Trans_10279	-2.20311	-2.20311	2.20587	2.20036
HF_Trans_5154	-4.78311	-2.82671	3.56246	4.04736
HF_Trans_10861	-1.84158	-1.90795	1.24525	2.50428
HF_Trans_1575	-4.68039	-3.93279	3.81084	4.80235
HF_Trans_3193	-1.9159	-2.48791	2.50345	1.90036
HF_Trans_4358	-2.1317	-0.416681	-2.1317	4.68007
HF_Trans_858	-1.7027	-1.7027	1.45046	1.95494
HF_Trans_711	-1.62818	-0.887464	-1.62818	4.14382

## Sheet: Cluster2_GOSeq
#GOSeq analysis of differentially expressed genes in cluster 2, upregulated in headless bodies
category	over_represented_pvalue	under_represented_pvalue	numDEInCat	numInCat	term	ontology	over_represented_FDR	go_term	gene_ids
GO:0004252	1.65992e-40	1	62	210	serine-type endopeptidase activity	MF	4.28922e-37	MF serine-type endopeptidase activity	HF_Trans_10019, HF_Trans_1022, HF_Trans_10233, HF_Trans_10362, HF_Trans_10372, HF_Trans_10373, HF_Trans_10598, HF_Trans_1066, HF_Trans_11713, HF_Trans_1209, HF_Trans_1225, HF_Trans_12767, HF_Trans_12768, HF_Trans_13720, HF_Trans_14530, HF_Trans_1714, HF_Trans_1716, HF_Trans_21587, HF_Trans_22774, HF_Trans_23198, HF_Trans_23401, HF_Trans_23598, HF_Trans_2570, HF_Trans_2574, HF_Trans_3187, HF_Trans…
GO:0006508	1.34227e-36	1	94	568	proteolysis	BP	1.73422e-33	BP proteolysis	HF_Trans_10019, HF_Trans_1022, HF_Trans_10233, HF_Trans_10257, HF_Trans_10308, HF_Trans_10309, HF_Trans_10310, HF_Trans_10354, HF_Trans_10354, HF_Trans_10362, HF_Trans_10372, HF_Trans_10373, HF_Trans_10598, HF_Trans_1066, HF_Trans_10837, HF_Trans_10945, HF_Trans_10945, HF_Trans_11243, HF_Trans_11243, HF_Trans_11713, HF_Trans_1209, HF_Trans_1225, HF_Trans_1239, HF_Trans_1239, HF_Trans_12767, HF_Tr…
GO:0008061	4.03471e-33	1	47	140	chitin binding	MF	3.47523e-30	MF chitin binding	HF_Trans_10359, HF_Trans_11158, HF_Trans_11159, HF_Trans_11495, HF_Trans_13621, HF_Trans_13754, HF_Trans_13754, HF_Trans_13878, HF_Trans_13878, HF_Trans_14132, HF_Trans_14132, HF_Trans_22871, HF_Trans_22871, HF_Trans_23263, HF_Trans_23263, HF_Trans_23424, HF_Trans_23424, HF_Trans_2531, HF_Trans_2531, HF_Trans_293, HF_Trans_3178, HF_Trans_3306, HF_Trans_3307, HF_Trans_3308, HF_Trans_3510, HF_Trans…
GO:0005975	7.03494e-12	1	32	218	carbohydrate metabolic process	BP	4.54457e-09	BP carbohydrate metabolic process	HF_Trans_10359, HF_Trans_11158, HF_Trans_11159, HF_Trans_12230, HF_Trans_12230, HF_Trans_2163, HF_Trans_2163, HF_Trans_3177, HF_Trans_3178, HF_Trans_3306, HF_Trans_3307, HF_Trans_3308, HF_Trans_3510, HF_Trans_3535, HF_Trans_3535, HF_Trans_3730, HF_Trans_3730, HF_Trans_3745, HF_Trans_3746, HF_Trans_3747, HF_Trans_3749, HF_Trans_4228, HF_Trans_4228, HF_Trans_4406, HF_Trans_5249, HF_Trans_5378, HF_T…
GO:0005576	3.45043e-10	1	24	147	extracellular region	CC	1.78318e-07	CC extracellular region	HF_Trans_11495, HF_Trans_13754, HF_Trans_13878, HF_Trans_14132, HF_Trans_22871, HF_Trans_23263, HF_Trans_23424, HF_Trans_2531, HF_Trans_3837, HF_Trans_3852, HF_Trans_4065, HF_Trans_4228, HF_Trans_4435, HF_Trans_4436, HF_Trans_4803, HF_Trans_4954, HF_Trans_5627, HF_Trans_6367, HF_Trans_6851, HF_Trans_718, HF_Trans_7820, HF_Trans_7821, HF_Trans_7822, HF_Trans_7824
GO:0022857	1.43429e-07	1	26	218	transmembrane transporter activity	MF	5.70621e-05	MF transmembrane transporter activity	HF_Trans_11093, HF_Trans_11094, HF_Trans_11238, HF_Trans_11238, HF_Trans_11338, HF_Trans_11338, HF_Trans_11338, HF_Trans_12406, HF_Trans_12407, HF_Trans_12407, HF_Trans_12426, HF_Trans_12811, HF_Trans_12875, HF_Trans_12875, HF_Trans_13915, HF_Trans_13915, HF_Trans_1901, HF_Trans_1901, HF_Trans_22807, HF_Trans_2448, HF_Trans_2487, HF_Trans_2832, HF_Trans_2832, HF_Trans_30, HF_Trans_30, HF_Trans_30…
GO:0008970	1.5458e-07	1	6	9	phospholipase A1 activity	MF	5.70621e-05	MF phospholipase A1 activity	HF_Trans_14183, HF_Trans_2230, HF_Trans_598, HF_Trans_599, HF_Trans_6192, HF_Trans_6193
GO:0035092	9.83002e-07	1	4	4	sperm chromatin condensation	BP	0.00031751	BP sperm chromatin condensation	HF_Trans_56, HF_Trans_6711, HF_Trans_6712, HF_Trans_6713
GO:0008237	3.59796e-06	0.999999	18	134	metallopeptidase activity	MF	0.00103302	MF metallopeptidase activity	HF_Trans_10257, HF_Trans_10354, HF_Trans_10837, HF_Trans_10838, HF_Trans_10945, HF_Trans_11243, HF_Trans_1239, HF_Trans_1239, HF_Trans_14356, HF_Trans_14357, HF_Trans_2273, HF_Trans_2273, HF_Trans_2807, HF_Trans_3601, HF_Trans_4122, HF_Trans_5763, HF_Trans_5763, HF_Trans_6090, HF_Trans_8038, HF_Trans_8754, HF_Trans_9803
GO:0007283	4.70857e-06	1	4	5	spermatogenesis	BP	0.00121669	BP spermatogenesis	HF_Trans_56, HF_Trans_6711, HF_Trans_6712, HF_Trans_6713
GO:0004181	2.37399e-05	0.999998	7	24	metallocarboxypeptidase activity	MF	0.00557672	MF metallocarboxypeptidase activity	HF_Trans_2373, HF_Trans_2374, HF_Trans_2375, HF_Trans_2376, HF_Trans_3263, HF_Trans_618, HF_Trans_7302
GO:0004806	0.000107752	0.999985	8	43	triglyceride lipase activity	MF	0.022475	MF triglyceride lipase activity	HF_Trans_11405, HF_Trans_14183, HF_Trans_2230, HF_Trans_4721, HF_Trans_598, HF_Trans_599, HF_Trans_6192, HF_Trans_6193
GO:0006629	0.000113071	0.999975	12	92	lipid metabolic process	BP	0.022475	BP lipid metabolic process	HF_Trans_10473, HF_Trans_11405, HF_Trans_11405, HF_Trans_1370, HF_Trans_14183, HF_Trans_14183, HF_Trans_2230, HF_Trans_2230, HF_Trans_598, HF_Trans_598, HF_Trans_599, HF_Trans_599, HF_Trans_6192, HF_Trans_6192, HF_Trans_6193, HF_Trans_6193, HF_Trans_7539, HF_Trans_7540, HF_Trans_8277
GO:0080019	0.000238305	0.999969	7	36	fatty-acyl-CoA reductase (alcohol-forming) activity	MF	0.0439843	MF fatty-acyl-CoA reductase (alcohol-forming) activity	HF_Trans_11091, HF_Trans_3549, HF_Trans_4223, HF_Trans_4224, HF_Trans_6514, HF_Trans_8226, HF_Trans_8227
GO:0016791	0.00149505	0.999684	8	58	phosphatase activity	MF	0.257547	MF phosphatase activity	HF_Trans_23112, HF_Trans_23741, HF_Trans_2429, HF_Trans_3535, HF_Trans_4099, HF_Trans_5445, HF_Trans_9266, HF_Trans_9267
GO:0006807	0.00296317	0.999714	4	17	nitrogen compound metabolic process	BP	0.450574	BP nitrogen compound metabolic process	HF_Trans_3193, HF_Trans_3193, HF_Trans_4181, HF_Trans_4182, HF_Trans_699
GO:0055085	0.0029643	0.998477	29	456	transmembrane transport	BP	0.450574	BP transmembrane transport	HF_Trans_10345, HF_Trans_11093, HF_Trans_11094, HF_Trans_11238, HF_Trans_11338, HF_Trans_11338, HF_Trans_12407, HF_Trans_12426, HF_Trans_12811, HF_Trans_12875, HF_Trans_13645, HF_Trans_13915, HF_Trans_14002, HF_Trans_1901, HF_Trans_22807, HF_Trans_2448, HF_Trans_2487, HF_Trans_2832, HF_Trans_30, HF_Trans_3023, HF_Trans_3586, HF_Trans_3610, HF_Trans_3880, HF_Trans_4529, HF_Trans_4918, HF_Trans_496…
GO:0006546	0.00465133	0.999937	2	3	glycine catabolic process	BP	0.603164	BP glycine catabolic process	HF_Trans_22400, HF_Trans_4936
GO:0004767	0.00492992	0.999931	2	3	sphingomyelin phosphodiesterase activity	MF	0.603164	MF sphingomyelin phosphodiesterase activity	HF_Trans_3378, HF_Trans_9867
GO:0006685	0.00492992	0.999931	2	3	sphingomyelin catabolic process	BP	0.603164	BP sphingomyelin catabolic process	HF_Trans_3378, HF_Trans_9867
GO:0032367	0.00496048	0.999902	2	4	intracellular cholesterol transport	BP	0.603164	BP intracellular cholesterol transport	HF_Trans_3699, HF_Trans_5905
GO:0008236	0.0051353	0.999177	5	32	serine-type peptidase activity	MF	0.603164	MF serine-type peptidase activity	HF_Trans_6808, HF_Trans_6809, HF_Trans_6810, HF_Trans_7924, HF_Trans_9657
GO:0004185	0.00887927	0.999224	3	14	serine-type carboxypeptidase activity	MF	0.99721	MF serine-type carboxypeptidase activity	HF_Trans_10308, HF_Trans_10309, HF_Trans_10310
GO:0031409	0.00930526	0.999703	2	5	pigment binding	MF	0.99721	MF pigment binding	HF_Trans_1810, HF_Trans_2349
GO:0016717	0.00964793	0.99913	3	14	oxidoreductase activity, acting on paired donors, with oxidation of a pair of donors resulting in the reduction of molecular oxygen to two molecules of water	MF	0.99721	MF oxidoreductase activity, acting on paired donors, with oxidation of a pair of donors resulting in the reduction of molecular oxygen to two molecules of water	HF_Trans_1370, HF_Trans_7701, HF_Trans_8277
GO:0042302	0.0104961	0.997161	7	80	structural constituent of cuticle	MF	1	MF structural constituent of cuticle	HF_Trans_10917, HF_Trans_1867, HF_Trans_22709, HF_Trans_23044, HF_Trans_23758, HF_Trans_2601, HF_Trans_4016
GO:0016811	0.0112678	0.999602	2	5	hydrolase activity, acting on carbon-nitrogen (but not peptide) bonds, in linear amides	MF	1	MF hydrolase activity, acting on carbon-nitrogen (but not peptide) bonds, in linear amides	HF_Trans_4181, HF_Trans_4182
GO:0006561	0.0115948	0.999584	2	5	proline biosynthetic process	BP	1	BP proline biosynthetic process	HF_Trans_13643, HF_Trans_13643, HF_Trans_13643, HF_Trans_13643, HF_Trans_7027
GO:0004656	0.0121451	0.999554	2	5	procollagen-proline 4-dioxygenase activity	MF	1	MF procollagen-proline 4-dioxygenase activity	HF_Trans_1900, HF_Trans_5611
GO:0016705	0.0135576	0.9937	16	244	oxidoreductase activity, acting on paired donors, with incorporation or reduction of molecular oxygen	MF	1	MF oxidoreductase activity, acting on paired donors, with incorporation or reduction of molecular oxygen	HF_Trans_10000, HF_Trans_10000, HF_Trans_10761, HF_Trans_10761, HF_Trans_10762, HF_Trans_10762, HF_Trans_10763, HF_Trans_11848, HF_Trans_11849, HF_Trans_11852, HF_Trans_12237, HF_Trans_13235, HF_Trans_13235, HF_Trans_1478, HF_Trans_1802, HF_Trans_1802, HF_Trans_1900, HF_Trans_4022, HF_Trans_5611, HF_Trans_6743, HF_Trans_6743, HF_Trans_8525
GO:0004129	0.020119	0.998853	2	8	cytochrome-c oxidase activity	MF	1	MF cytochrome-c oxidase activity	HF_Trans_11116, HF_Trans_23344
GO:0016788	0.0243482	0.994113	5	44	hydrolase activity, acting on ester bonds	MF	1	MF hydrolase activity, acting on ester bonds	HF_Trans_4447, HF_Trans_5635, HF_Trans_7136, HF_Trans_7539, HF_Trans_7540
GO:0016787	0.025266	0.989309	11	160	hydrolase activity	MF	1	MF hydrolase activity	HF_Trans_10149, HF_Trans_1069, HF_Trans_1069, HF_Trans_12644, HF_Trans_1584, HF_Trans_23388, HF_Trans_23734, HF_Trans_3378, HF_Trans_5635, HF_Trans_6263, HF_Trans_8207, HF_Trans_9867
GO:0033971	0.0285665	1	1	1	hydroxyisourate hydrolase activity	MF	1	MF hydroxyisourate hydrolase activity	HF_Trans_21977
GO:0008146	0.0289813	0.994084	4	33	sulfotransferase activity	MF	1	MF sulfotransferase activity	HF_Trans_2836, HF_Trans_2837, HF_Trans_2838, HF_Trans_5458
GO:0005960	0.0295565	1	1	1	glycine cleavage complex	CC	1	CC glycine cleavage complex	HF_Trans_8534
GO:0019464	0.0295565	1	1	1	glycine decarboxylation via glycine cleavage system	BP	1	BP glycine decarboxylation via glycine cleavage system	HF_Trans_8534
GO:0005506	0.030191	0.984554	16	269	iron ion binding	MF	1	MF iron ion binding	HF_Trans_10000, HF_Trans_10761, HF_Trans_10762, HF_Trans_10762, HF_Trans_10763, HF_Trans_11848, HF_Trans_11849, HF_Trans_11852, HF_Trans_12237, HF_Trans_13235, HF_Trans_1478, HF_Trans_1802, HF_Trans_1900, HF_Trans_4022, HF_Trans_5611, HF_Trans_6743, HF_Trans_8525, HF_Trans_8525
GO:0000811	0.0310984	1	1	1	GINS complex	CC	1	CC GINS complex	HF_Trans_4109
GO:0004470	0.031587	0.997704	2	8	malic enzyme activity	MF	1	MF malic enzyme activity	HF_Trans_5237, HF_Trans_6897
GO:0016491	0.032677	0.982379	18	323	oxidoreductase activity	MF	1	MF oxidoreductase activity	HF_Trans_10065, HF_Trans_10112, HF_Trans_10189, HF_Trans_10189, HF_Trans_10189, HF_Trans_10842, HF_Trans_10846, HF_Trans_12533, HF_Trans_12533, HF_Trans_13643, HF_Trans_13643, HF_Trans_1900, HF_Trans_2521, HF_Trans_4113, HF_Trans_4447, HF_Trans_5391, HF_Trans_5611, HF_Trans_6362, HF_Trans_6363, HF_Trans_73, HF_Trans_7716, HF_Trans_9630, HF_Trans_9630
GO:0017174	0.0345148	1	1	1	glycine N-methyltransferase activity	MF	1	MF glycine N-methyltransferase activity	HF_Trans_5284
GO:0032133	0.0356217	1	1	1	chromosome passenger complex	CC	1	CC chromosome passenger complex	HF_Trans_4315
GO:0032467	0.0356217	1	1	1	positive regulation of cytokinesis	BP	1	BP positive regulation of cytokinesis	HF_Trans_4315
GO:0043988	0.0356217	1	1	1	histone H3-S28 phosphorylation	BP	1	BP histone H3-S28 phosphorylation	HF_Trans_4315
GO:0042132	0.0363088	1	1	1	fructose 1,6-bisphosphate 1-phosphatase activity	MF	1	MF fructose 1,6-bisphosphate 1-phosphatase activity	HF_Trans_3535
GO:0009056	0.0364887	1	1	1	catabolic process	BP	1	BP catabolic process	HF_Trans_7136, HF_Trans_7136
GO:0004833	0.0371472	1	1	1	tryptophan 2,3-dioxygenase activity	MF	1	MF tryptophan 2,3-dioxygenase activity	HF_Trans_1719
GO:0004055	0.0380251	1	1	1	argininosuccinate synthase activity	MF	1	MF argininosuccinate synthase activity	HF_Trans_7414, HF_Trans_7414
GO:0004047	0.0382142	1	1	1	aminomethyltransferase activity	MF	1	MF aminomethyltransferase activity	HF_Trans_4936
GO:0045450	0.0399661	1	1	1	bicoid mRNA localization	BP	1	BP bicoid mRNA localization	HF_Trans_10336
GO:0052689	0.0402397	1	1	1	carboxylic ester hydrolase activity	MF	1	MF carboxylic ester hydrolase activity	HF_Trans_11405
GO:0004368	0.0411686	1	1	1	glycerol-3-phosphate dehydrogenase (quinone) activity	MF	1	MF glycerol-3-phosphate dehydrogenase (quinone) activity	HF_Trans_10842
GO:0004748	0.0411886	1	1	1	ribonucleoside-diphosphate reductase activity, thioredoxin disulfide as acceptor	MF	1	MF ribonucleoside-diphosphate reductase activity, thioredoxin disulfide as acceptor	HF_Trans_2524
GO:1902412	0.0411886	1	1	1	regulation of mitotic cytokinesis	BP	1	BP regulation of mitotic cytokinesis	HF_Trans_2404
GO:0004641	0.0411886	1	1	1	phosphoribosylformylglycinamidine cyclo-ligase activity	MF	1	MF phosphoribosylformylglycinamidine cyclo-ligase activity	HF_Trans_12293
GO:0004644	0.0411886	1	1	1	phosphoribosylglycinamide formyltransferase activity	MF	1	MF phosphoribosylglycinamide formyltransferase activity	HF_Trans_12293

## Sheet: Cluster3_Transcripts
#Transcripts comprising cluster 3, downregulated in headless bodies
	f_h_1	m_h_1	f_b_1	m_b_1
HF_Trans_7100	3.15835	1.84367	-3.55294	-1.44908
HF_Trans_11154	3.72573	3.77545	-3.75059	-3.75059
HF_Trans_9178	1.68776	1.99055	-2.03816	-1.64015
HF_Trans_1246	2.12086	2.1026	-2.42647	-1.79699
HF_Trans_10683	1.83534	2.17053	-2.06243	-1.94345
HF_Trans_3694	2.22504	2.0308	-2.01245	-2.2434
HF_Trans_6726	2.83413	2.61807	-0.223371	-5.22883
HF_Trans_2258	1.69724	1.67633	-2.45304	-0.920533
HF_Trans_14559	1.95825	2.40847	-2.25277	-2.11395
HF_Trans_12596	1.8217	2.59312	-2.24974	-2.16508
HF_Trans_11738	2.57189	1.98723	-2.38538	-2.17374
HF_Trans_11620	1.63576	2.40225	-2.70663	-1.33138
HF_Trans_4914	2.53535	1.73366	-1.97965	-2.28936
HF_Trans_21791	2.75881	1.59121	-3.09146	-1.25857
HF_Trans_11809	2.13126	2.32628	-2.28514	-2.1724
HF_Trans_10959	5.22926	4.33633	-5.98011	-3.58548
HF_Trans_9600	2.10257	1.58633	-2.38632	-1.30258
HF_Trans_6510	3.42775	4.3253	-5.28703	-2.46603
HF_Trans_5823	1.79824	1.97518	-1.67829	-2.09513
HF_Trans_23417	1.70099	1.89137	-1.96136	-1.631
HF_Trans_2687	6.20889	5.57111	-6.28079	-5.49922
HF_Trans_2733	2.09453	2.10133	-2.04646	-2.14939
HF_Trans_8505	1.87916	2.19108	-2.03512	-2.03512
HF_Trans_5215	1.41823	1.70286	-2.31729	-0.803799
HF_Trans_1812	3.57563	3.51334	-3.58388	-3.5051
HF_Trans_9304	1.91916	2.05902	-2.32396	-1.65422
HF_Trans_23090	2.10233	1.94096	-2.09105	-1.95224
HF_Trans_9177	2.06609	2.07637	-2.57488	-1.56758
HF_Trans_10655	1.16121	3.81972	-2.95574	-2.02519
HF_Trans_10523	2.1327	2.24298	-2.12459	-2.25109
HF_Trans_5093	1.64874	2.19476	-2.17317	-1.67033
HF_Trans_3741	1.70988	1.98753	-2.8175	-0.879908
HF_Trans_10017	2.01309	1.9279	-1.9705	-1.9705
HF_Trans_11024	4.2941	4.56447	-4.42929	-4.42929
HF_Trans_6310	2.4534	2.74285	-2.62216	-2.57409
HF_Trans_5713	2.86476	2.87367	-4.52956	-1.20887
HF_Trans_7665	3.24966	3.09152	-3.17059	-3.17059
HF_Trans_11507	4.26756	4.5708	-4.28551	-4.55286
HF_Trans_2176	3.48784	0.935809	-2.21182	-2.21182
HF_Trans_12126	2.66936	2.79546	-2.98366	-2.48116
HF_Trans_7020	2.20067	2.59499	-2.23008	-2.56558
HF_Trans_4757	2.38155	1.52771	-3.07075	-0.838503
HF_Trans_468	3.01629	2.4247	-2.85963	-2.58136
HF_Trans_10356	4.58588	4.5672	-4.57654	-4.57654
HF_Trans_12040	1.84193	1.94626	-2.01709	-1.7711
HF_Trans_9170	4.39287	4.60893	-4.47245	-4.52935
HF_Trans_8762	2.79186	2.54156	-2.75423	-2.57919
HF_Trans_10293	5.10109	5.35436	-5.33354	-5.12191
HF_Trans_6511	3.02205	4.48737	-5.98482	-1.5246
HF_Trans_7436	2.48729	1.7717	-2.06579	-2.1932
HF_Trans_5710	5.32521	5.23449	-5.61133	-4.94837
HF_Trans_4413	5.29553	5.18107	-5.2383	-5.2383
HF_Trans_14175	1.77196	2.7425	-2.25723	-2.25723
HF_Trans_12168	3.00734	1.2784	-1.57946	-2.70628
HF_Trans_7574	2.90172	3.1705	-2.66995	-3.40227
HF_Trans_9771	1.54657	1.7153	-2.3139	-0.947969
HF_Trans_8395	1.82932	1.70842	-2.57153	-0.966206
HF_Trans_2780	3.78372	3.98025	-3.88198	-3.88198
HF_Trans_3102	2.17712	2.30065	-2.4245	-2.05327
HF_Trans_3303	2.2159	2.34681	-2.82887	-1.73385
HF_Trans_13323	1.75796	2.17457	-2.31337	-1.61916
HF_Trans_3406	2.04515	2.3085	-2.09766	-2.256
HF_Trans_11999	2.2442	2.57097	-2.45774	-2.35743
HF_Trans_11611	1.86728	1.92514	-2.0811	-1.71132
HF_Trans_14076	2.0136	2.02782	-2.03512	-2.0063
HF_Trans_7497	2.12322	2.17212	-2.38267	-1.91266
HF_Trans_3167	2.17362	2.24493	-2.42308	-1.99547
HF_Trans_2614	1.86478	2.14442	-2.19754	-1.81166
HF_Trans_8325	2.39152	3.09667	-2.7441	-2.7441
HF_Trans_4035	2.1197	1.86946	-1.99458	-1.99458
HF_Trans_11609	2.94565	3.21896	-3.0823	-3.0823
HF_Trans_8882	3.11387	2.97323	-3.04355	-3.04355
HF_Trans_7238	2.15604	1.97021	-2.06313	-2.06313
HF_Trans_6389	2.6451	2.82346	-3.51874	-1.94982
HF_Trans_6597	2.22969	2.29305	-2.5837	-1.93904
HF_Trans_5607	3.63016	3.86389	-4.3984	-3.09564
HF_Trans_7363	1.61027	2.86998	-2.24013	-2.24013
HF_Trans_9526	2.28117	2.16433	-2.22275	-2.22275
HF_Trans_14263	2.45275	2.19434	-2.4472	-2.19988
HF_Trans_2030	5.45948	5.43471	-5.71313	-5.18107
HF_Trans_2265	1.794	2.20704	-2.16525	-1.83579
HF_Trans_14077	2.00011	1.92828	-1.88799	-2.0404
HF_Trans_9905	2.47647	2.46637	-2.94737	-1.99547
HF_Trans_9036	2.78021	2.94828	-3.02942	-2.69907
HF_Trans_6440	2.10751	2.28911	-2.19831	-2.19831
HF_Trans_10280	1.65551	1.80945	-2.38645	-1.0785
HF_Trans_9785	2.69645	2.99995	-3.4285	-2.2679
HF_Trans_532	2.19623	2.1055	-2.04466	-2.25707
HF_Trans_9620	4.11461	4.34985	-4.23223	-4.23223
HF_Trans_4331	5.87719	6.0467	-5.96195	-5.96195
HF_Trans_3656	2.35384	1.99807	-2.38494	-1.96697
HF_Trans_14497	2.37895	2.64111	-2.73621	-2.28386
HF_Trans_9070	1.37204	1.8198	-2.30141	-0.890424
HF_Trans_13134	2.84577	3.10311	-2.99374	-2.95515
HF_Trans_5309	2.03525	2.43466	-3.68289	-0.78701
HF_Trans_13807	2.02391	2.03547	-2.65241	-1.40697
HF_Trans_13616	1.56332	1.72208	-2.46923	-0.816163
HF_Trans_13701	2.76395	3.55727	-3.66108	-2.66013
HF_Trans_12782	1.93887	2.18073	-2.38252	-1.73708
HF_Trans_5873	2.94716	3.41558	-3.31863	-3.04411
HF_Trans_3962	1.92302	2.09034	-2.00668	-2.00668
HF_Trans_109	1.87417	1.88336	-2.13778	-1.61976
HF_Trans_14186	3.10819	3.41952	-3.26386	-3.26386
HF_Trans_4890	2.67112	2.59471	-2.63292	-2.63292
HF_Trans_8530	2.30732	2.5886	-2.52648	-2.36944
HF_Trans_10517	3.24849	3.42387	-3.57006	-3.1023
HF_Trans_2517	1.85598	2.21922	-2.19501	-1.88019
HF_Trans_7818	2.3576	2.56893	-2.2253	-2.70123
HF_Trans_6174	2.05056	1.94532	-1.87765	-2.11823
HF_Trans_5689	2.35995	2.37476	-2.43044	-2.30427
HF_Trans_2629	3.56867	3.64972	-3.99758	-3.22081
HF_Trans_4058	4.09075	2.44719	-4.22134	-2.3166
HF_Trans_1539	2.61046	2.89159	-2.75103	-2.75103
HF_Trans_8504	4.28831	4.58656	-4.56955	-4.30531
HF_Trans_393	3.38695	3.61326	-3.5001	-3.5001
HF_Trans_23329	1.66763	2.62618	-2.44799	-1.84582
HF_Trans_9522	2.03037	2.26997	-2.15017	-2.15017
HF_Trans_11705	2.18124	1.57522	-2.20494	-1.55152
HF_Trans_10738	5.13575	5.07691	-4.97002	-5.24264
HF_Trans_10313	4.02649	4.19729	-4.29446	-3.92932
HF_Trans_2364	2.50547	2.72527	-2.82917	-2.40156
HF_Trans_4839	5.17959	5.39871	-5.85098	-4.72732
HF_Trans_10314	3.3421	2.85225	-3.09717	-3.09717
HF_Trans_11867	3.22236	3.19829	-3.27973	-3.14092
HF_Trans_5497	2.03609	2.45381	-2.36861	-2.12129
HF_Trans_7150	1.55153	1.59383	-2.31073	-0.834629
HF_Trans_5915	2.1077	2.40468	-2.68219	-1.83019
HF_Trans_8574	2.77709	2.30998	-2.98268	-2.10439
HF_Trans_10285	2.26463	2.27813	-2.68113	-1.86163
HF_Trans_2951	5.31839	4.26747	-4.59048	-4.99538
HF_Trans_3459	2.50233	2.64117	-2.57175	-2.57175
HF_Trans_4682	2.44611	2.38824	-2.67697	-2.15738
HF_Trans_8581	2.27348	2.37928	-3.09397	-1.55879
HF_Trans_8698	3.04827	1.29339	-2.96253	-1.37913
HF_Trans_12324	2.69913	2.38549	-2.86938	-2.21524
HF_Trans_7817	2.40254	2.20466	-3.15239	-1.45481
HF_Trans_7111	4.77109	4.91323	-5.29299	-4.39133
HF_Trans_11997	2.41477	2.71993	-2.56735	-2.56735
HF_Trans_14228	1.75276	1.98081	-2.17575	-1.55782
HF_Trans_8796	2.31001	2.51022	-2.89979	-1.92044
HF_Trans_1261	1.61051	1.95019	-2.13447	-1.42623
HF_Trans_4577	2.94538	3.09889	-3.24072	-2.80355
HF_Trans_6746	2.04164	2.23305	-2.79803	-1.47666
HF_Trans_12585	3.18975	2.88675	-3.51962	-2.55688
HF_Trans_11375	2.49737	2.92367	-2.71052	-2.71052
HF_Trans_1791	1.90223	2.20509	-2.28285	-1.82447
HF_Trans_7816	2.17534	2.38502	-2.15066	-2.4097
HF_Trans_2853	2.96165	3.3094	-3.18848	-3.08258
HF_Trans_4332	2.01457	2.69623	-3.41839	-1.29241
HF_Trans_10798	2.53589	2.52707	-3.24136	-1.82161
HF_Trans_8794	1.69615	1.96322	-2.06927	-1.5901
HF_Trans_10782	4.22048	4.25532	-4.21902	-4.25679
HF_Trans_13895	3.26999	3.4551	-3.70965	-3.01544
HF_Trans_363	2.25435	2.2365	-2.33307	-2.15777
HF_Trans_6306	3.43245	3.59566	-3.89594	-3.13217
HF_Trans_5881	1.74276	1.70771	-2.18344	-1.26703
HF_Trans_5307	1.94695	2.38639	-2.16667	-2.16667
HF_Trans_9667	2.03525	1.92414	-2.21375	-1.74564
HF_Trans_3283	1.82036	2.09997	-2.72969	-1.19064
HF_Trans_7553	2.01479	2.11352	-2.06416	-2.06416
HF_Trans_12312	1.61976	1.92055	-1.98012	-1.5602
HF_Trans_14239	2.02206	1.9959	-1.91736	-2.10059
HF_Trans_12938	2.11324	2.63228	-2.61702	-2.1285
HF_Trans_10378	1.7525	1.83824	-2.16545	-1.42529
HF_Trans_6190	3.83145	4.10461	-3.96803	-3.96803
HF_Trans_8881	3.17176	2.64082	-2.90629	-2.90629
HF_Trans_5876	2.63289	2.81797	-3.05716	-2.39369
HF_Trans_1987	2.2883	2.24564	-2.26697	-2.26697
HF_Trans_3657	2.33069	2.3971	-3.0067	-1.7211
HF_Trans_9535	2.01725	2.62011	-3.10385	-1.53352
HF_Trans_4880	1.91779	2.10869	-2.17779	-1.84869
HF_Trans_4681	1.49959	1.74256	-2.15199	-1.09016
HF_Trans_10863	2.05178	2.15976	-2.29182	-1.91973
HF_Trans_3651	2.3646	2.26418	-2.94501	-1.68377
HF_Trans_12121	1.42829	2.4903	-2.40267	-1.51593
HF_Trans_383	3.35938	3.72373	-4.01772	-3.06539
HF_Trans_3458	3.36466	2.71703	-3.04084	-3.04084
HF_Trans_4643	1.87607	2.35078	-2.11343	-2.11343
HF_Trans_5138	3.28513	2.12648	-2.7058	-2.7058
HF_Trans_6146	2.03991	1.96215	-2.2179	-1.78416
HF_Trans_5095	4.39986	3.55608	-4.33173	-3.62421
HF_Trans_6189	2.14813	2.06193	-2.10503	-2.10503
HF_Trans_7163	1.56115	1.81867	-2.21968	-1.16014
HF_Trans_13242	2.04231	2.13567	-2.11027	-2.06771
HF_Trans_8573	3.22121	3.04993	-5.43825	-0.832896
HF_Trans_9527	1.90438	1.64002	-2.17429	-1.37011
HF_Trans_1028	5.93969	5.39906	-5.99061	-5.34814
HF_Trans_14047	2.27631	2.44754	-2.78288	-1.94097
HF_Trans_5872	2.07424	2.23059	-2.15242	-2.15242
HF_Trans_13700	2.53999	3.67872	-3.28065	-2.93806
HF_Trans_3145	1.95238	1.87347	-1.9016	-1.92425
HF_Trans_11027	1.96999	1.92755	-1.7348	-2.16274
HF_Trans_9116	4.62169	3.73305	-4.93909	-3.41565
HF_Trans_14454	6.61033	6.95151	-6.36701	-7.19483
HF_Trans_12319	1.87384	2.18003	-2.08884	-1.96503
HF_Trans_9619	4.15992	4.74825	-4.45408	-4.45408
HF_Trans_13905	2.23663	2.55284	-2.91644	-1.87302
HF_Trans_9913	3.35794	3.71407	-3.59165	-3.48036
HF_Trans_2039	2.59885	2.83348	-2.82801	-2.60433
HF_Trans_577	3.21201	1.65265	-2.71269	-2.15197
HF_Trans_11247	1.78177	1.8825	-2.18881	-1.47547
HF_Trans_7390	6.58468	5.63251	-6.10859	-6.10859
HF_Trans_10797	2.44477	2.58836	-3.01418	-2.01895
HF_Trans_6274	3.32097	3.3336	-3.86698	-2.7876
HF_Trans_10925	2.05113	1.81599	-2.27829	-1.58883
HF_Trans_4232	1.83996	1.82283	-2.08281	-1.57997
HF_Trans_9781	1.99209	1.95323	-2.21966	-1.72566
HF_Trans_9474	2.18128	1.96504	-3.11451	-1.03181
HF_Trans_11998	3.50396	3.77612	-3.64004	-3.64004
HF_Trans_8654	1.80068	1.98344	-2.08049	-1.70363
HF_Trans_8763	3.13095	3.45412	-3.2444	-3.34066
HF_Trans_9949	1.81404	1.66181	-2.36508	-1.11077
HF_Trans_9825	1.88971	1.88712	-2.08102	-1.6958
HF_Trans_11323	1.6634	1.8057	-2.37833	-1.09077
HF_Trans_12991	3.14865	3.16689	-3.25829	-3.05725
HF_Trans_5094	4.88874	4.43129	-4.66002	-4.66002
HF_Trans_10853	2.00532	1.9419	-2.05213	-1.89509
HF_Trans_1669	2.61179	2.45855	-4.38215	-0.688188
HF_Trans_5958	1.74956	2.05435	-2.25044	-1.55346
HF_Trans_5867	2.09412	2.96725	-2.53068	-2.53068
HF_Trans_2216	2.22056	2.10511	-2.07643	-2.24924
HF_Trans_9534	1.73269	2.20437	-2.28488	-1.65218
HF_Trans_533	2.91648	3.16329	-3.13389	-2.94588
HF_Trans_11863	2.45239	2.18403	-2.54002	-2.09641
HF_Trans_2782	2.82534	2.83346	-3.32775	-2.33105
HF_Trans_13868	1.50175	1.83234	-2.38351	-0.950586
HF_Trans_898	1.72675	1.84158	-2.46486	-1.10348
HF_Trans_9251	3.94725	1.52625	-2.90919	-2.56431
HF_Trans_7679	1.97877	2.21226	-2.45148	-1.73955
HF_Trans_11488	2.20373	2.56146	-2.5713	-2.1939
HF_Trans_3797	1.86131	2.23092	-2.03831	-2.05393
HF_Trans_10400	1.70913	1.85393	-2.08688	-1.47618
HF_Trans_4945	2.23877	2.45298	-2.99987	-1.69188
HF_Trans_2146	2.48429	2.57086	-2.78609	-2.26907
HF_Trans_12000	3.52789	3.67487	-3.78394	-3.41881
HF_Trans_2684	2.75457	2.87032	-2.75575	-2.86914
HF_Trans_4551	2.37054	2.58988	-2.89385	-2.06657
HF_Trans_9973	1.89085	2.13685	-2.43639	-1.59131
HF_Trans_23208	2.31166	2.7318	-2.52173	-2.52173
HF_Trans_996	4.4947	4.90345	-4.69908	-4.69908
HF_Trans_5351	2.36553	2.46887	-2.4172	-2.4172
HF_Trans_2642	2.38432	2.70119	-3.08035	-2.00516
HF_Trans_11028	2.33646	2.50875	-2.49201	-2.3532
HF_Trans_11919	2.90709	2.74199	-3.42062	-2.22845
HF_Trans_4558	3.48865	3.69858	-3.1722	-4.01503
HF_Trans_10315	3.97422	4.14983	-4.06203	-4.06203
HF_Trans_5358	2.28996	2.49526	-2.39261	-2.39261
HF_Trans_1247	2.79834	2.95874	-3.60336	-2.15372
HF_Trans_9780	2.031	1.87616	-3.28537	-0.621793
HF_Trans_7258	4.06827	4.06109	-4.19123	-3.93813
HF_Trans_10353	3.49033	3.77974	-3.67571	-3.59437
HF_Trans_4055	3.79147	3.98565	-4.26669	-3.51043
HF_Trans_14493	2.43889	2.04598	-2.84866	-1.63621
HF_Trans_11406	1.94639	2.07413	-1.87418	-2.14634
HF_Trans_12311	1.84726	2.01191	-2.20872	-1.65045
HF_Trans_5822	1.84723	1.99653	-2.3858	-1.45795
HF_Trans_12721	4.20819	4.50166	-4.8261	-3.88375
HF_Trans_4030	2.8998	2.48613	-2.68111	-2.70482
HF_Trans_23138	1.93726	1.91858	-1.77101	-2.08484
HF_Trans_5105	2.07035	2.2737	-2.54454	-1.79951
HF_Trans_5614	2.31673	2.41494	-2.36584	-2.36584

## Sheet: Cluster3_GOSeq
#GOSeq analysis of differentially expressed genes in cluster 3, downregulated in headless bodies
category	over_represented_pvalue	under_represented_pvalue	numDEInCat	numInCat	term	ontology	over_represented_FDR	go_term	gene_ids
GO:0005549	3.43255e-68	1	47	96	odorant binding	MF	8.86972e-65	MF odorant binding	HF_Trans_10313, HF_Trans_10315, HF_Trans_10356, HF_Trans_11024, HF_Trans_11609, HF_Trans_11611, HF_Trans_11867, HF_Trans_14175, HF_Trans_14186, HF_Trans_14454, HF_Trans_14559, HF_Trans_1539, HF_Trans_1669, HF_Trans_1987, HF_Trans_2146, HF_Trans_23090, HF_Trans_23138, HF_Trans_23208, HF_Trans_2780, HF_Trans_3651, HF_Trans_3962, HF_Trans_4030, HF_Trans_4035, HF_Trans_4331, HF_Trans_4332, HF_Trans_4…
GO:0004984	1.02661e-38	1	27	48	olfactory receptor activity	MF	8.84255e-36	MF olfactory receptor activity	HF_Trans_11024, HF_Trans_11609, HF_Trans_11867, HF_Trans_14175, HF_Trans_14186, HF_Trans_14559, HF_Trans_1539, HF_Trans_1987, HF_Trans_2146, HF_Trans_23090, HF_Trans_23138, HF_Trans_23208, HF_Trans_3962, HF_Trans_4030, HF_Trans_4035, HF_Trans_4890, HF_Trans_5105, HF_Trans_5351, HF_Trans_5358, HF_Trans_5614, HF_Trans_5689, HF_Trans_5867, HF_Trans_6189, HF_Trans_6190, HF_Trans_7553, HF_Trans_8505, …
GO:0007608	1.02661e-38	1	27	48	sensory perception of smell	BP	8.84255e-36	BP sensory perception of smell	HF_Trans_11024, HF_Trans_11609, HF_Trans_11867, HF_Trans_14175, HF_Trans_14186, HF_Trans_14559, HF_Trans_1539, HF_Trans_1987, HF_Trans_2146, HF_Trans_23090, HF_Trans_23138, HF_Trans_23208, HF_Trans_3962, HF_Trans_4030, HF_Trans_4035, HF_Trans_4890, HF_Trans_5105, HF_Trans_5351, HF_Trans_5358, HF_Trans_5614, HF_Trans_5689, HF_Trans_5867, HF_Trans_6189, HF_Trans_6190, HF_Trans_7553, HF_Trans_8505, …
GO:0016020	7.14154e-16	1	41	710	membrane	CC	4.61344e-13	CC membrane	HF_Trans_10017, HF_Trans_10017, HF_Trans_10400, HF_Trans_10782, HF_Trans_11024, HF_Trans_11507, HF_Trans_11609, HF_Trans_11620, HF_Trans_11863, HF_Trans_11863, HF_Trans_11863, HF_Trans_11867, HF_Trans_14175, HF_Trans_14186, HF_Trans_14559, HF_Trans_1539, HF_Trans_1812, HF_Trans_1812, HF_Trans_1987, HF_Trans_2146, HF_Trans_23090, HF_Trans_23138, HF_Trans_23208, HF_Trans_3962, HF_Trans_4030, HF_Tra…
GO:0015276	1.75296e-06	1	6	24	ligand-gated ion channel activity	MF	0.00090593	MF ligand-gated ion channel activity	HF_Trans_10017, HF_Trans_11863, HF_Trans_4551, HF_Trans_4682, HF_Trans_6440, HF_Trans_9522
GO:0005506	7.14979e-06	0.999999	14	269	iron ion binding	MF	0.00307918	MF iron ion binding	HF_Trans_10293, HF_Trans_10863, HF_Trans_11154, HF_Trans_11919, HF_Trans_11919, HF_Trans_12324, HF_Trans_12596, HF_Trans_12596, HF_Trans_14076, HF_Trans_14077, HF_Trans_14077, HF_Trans_2258, HF_Trans_2258, HF_Trans_4880, HF_Trans_4880, HF_Trans_5872, HF_Trans_5873, HF_Trans_8573, HF_Trans_8574
GO:0016705	1.21466e-05	0.999998	13	244	oxidoreductase activity, acting on paired donors, with incorporation or reduction of molecular oxygen	MF	0.00448384	MF oxidoreductase activity, acting on paired donors, with incorporation or reduction of molecular oxygen	HF_Trans_10293, HF_Trans_10293, HF_Trans_11154, HF_Trans_11154, HF_Trans_11919, HF_Trans_11919, HF_Trans_12324, HF_Trans_12596, HF_Trans_12596, HF_Trans_12596, HF_Trans_14076, HF_Trans_14077, HF_Trans_2258, HF_Trans_2258, HF_Trans_2258, HF_Trans_4880, HF_Trans_4880, HF_Trans_4880, HF_Trans_5872, HF_Trans_5872, HF_Trans_5873, HF_Trans_5873, HF_Trans_8573, HF_Trans_8573, HF_Trans_8574
GO:0020037	7.21895e-05	0.999983	13	298	heme binding	MF	0.0233172	MF heme binding	HF_Trans_10293, HF_Trans_11154, HF_Trans_11919, HF_Trans_11919, HF_Trans_12324, HF_Trans_12596, HF_Trans_12596, HF_Trans_14076, HF_Trans_14077, HF_Trans_14077, HF_Trans_2258, HF_Trans_2258, HF_Trans_4880, HF_Trans_4880, HF_Trans_5872, HF_Trans_5873, HF_Trans_8573, HF_Trans_8574
GO:0004497	0.000267727	0.999978	5	46	monooxygenase activity	MF	0.0768674	MF monooxygenase activity	HF_Trans_11919, HF_Trans_12596, HF_Trans_14077, HF_Trans_2258, HF_Trans_4880
GO:0000981	0.000304399	0.999965	6	65	DNA-binding transcription factor activity, RNA polymerase II-specific	MF	0.0786568	MF DNA-binding transcription factor activity, RNA polymerase II-specific	HF_Trans_10853, HF_Trans_11488, HF_Trans_3145, HF_Trans_5822, HF_Trans_5823, HF_Trans_8794
GO:0006629	0.00122377	0.999812	6	92	lipid metabolic process	BP	0.287476	BP lipid metabolic process	HF_Trans_14493, HF_Trans_5215, HF_Trans_8881, HF_Trans_8882, HF_Trans_9905, HF_Trans_9913
GO:0016788	0.00345727	0.999616	4	44	hydrolase activity, acting on ester bonds	MF	0.701575	MF hydrolase activity, acting on ester bonds	HF_Trans_5215, HF_Trans_6146, HF_Trans_9905, HF_Trans_9913
GO:0004970	0.00353402	0.999769	3	19	ionotropic glutamate receptor activity	MF	0.701575	MF ionotropic glutamate receptor activity	HF_Trans_10017, HF_Trans_11863, HF_Trans_4551
GO:0055114	0.0038011	0.998329	19	820	oxidation-reduction process	BP	0.701575	BP oxidation-reduction process	HF_Trans_10285, HF_Trans_10285, HF_Trans_10285, HF_Trans_10293, HF_Trans_10293, HF_Trans_10863, HF_Trans_10863, HF_Trans_10863, HF_Trans_11154, HF_Trans_11154, HF_Trans_11919, HF_Trans_11919, HF_Trans_11919, HF_Trans_12324, HF_Trans_12585, HF_Trans_12585, HF_Trans_12596, HF_Trans_12596, HF_Trans_12596, HF_Trans_14076, HF_Trans_14077, HF_Trans_14077, HF_Trans_14493, HF_Trans_2258, HF_Trans_2258, H…
GO:0019205	0.00471238	0.999868	2	10	nucleobase-containing compound kinase activity	MF	0.811786	MF nucleobase-containing compound kinase activity	HF_Trans_8762, HF_Trans_8763
GO:0019731	0.00522672	0.999846	2	10	antibacterial humoral response	BP	0.844115	BP antibacterial humoral response	HF_Trans_7100, HF_Trans_8698
GO:0004869	0.00695403	0.999746	2	16	cysteine-type endopeptidase inhibitor activity	MF	1	MF cysteine-type endopeptidase inhibitor activity	HF_Trans_2642, HF_Trans_9251
GO:0042742	0.00795248	0.999696	2	13	defense response to bacterium	BP	1	BP defense response to bacterium	HF_Trans_7100, HF_Trans_8698
GO:0015889	0.0161612	1	1	1	cobalamin transport	BP	1	BP cobalamin transport	HF_Trans_11323
GO:0031419	0.0161612	1	1	1	cobalamin binding	MF	1	MF cobalamin binding	HF_Trans_11323
GO:0006811	0.016213	0.996366	5	101	ion transport	BP	1	BP ion transport	HF_Trans_11863, HF_Trans_4551, HF_Trans_7150, HF_Trans_7150, HF_Trans_9304, HF_Trans_9949, HF_Trans_9949
GO:0050909	0.016426	0.999045	2	19	sensory perception of taste	BP	1	BP sensory perception of taste	HF_Trans_393, HF_Trans_533
GO:0072488	0.0164535	1	1	1	ammonium transmembrane transport	BP	1	BP ammonium transmembrane transport	HF_Trans_1812
GO:0000978	0.0167845	1	1	1	RNA polymerase II proximal promoter sequence-specific DNA binding	MF	1	MF RNA polymerase II proximal promoter sequence-specific DNA binding	HF_Trans_5958
GO:0001228	0.0167845	1	1	1	DNA-binding transcription activator activity, RNA polymerase II-specific	MF	1	MF DNA-binding transcription activator activity, RNA polymerase II-specific	HF_Trans_5958
GO:0008425	0.0236213	0.999859	1	2	2-polyprenyl-6-methoxy-1,4-benzoquinone methyltransferase activity	MF	1	MF 2-polyprenyl-6-methoxy-1,4-benzoquinone methyltransferase activity	HF_Trans_11738
GO:0019752	0.0266113	0.997992	2	20	carboxylic acid metabolic process	BP	1	BP carboxylic acid metabolic process	HF_Trans_12168, HF_Trans_9177
GO:0016831	0.0275738	0.997889	2	19	carboxy-lyase activity	MF	1	MF carboxy-lyase activity	HF_Trans_12168, HF_Trans_9177, HF_Trans_9177, HF_Trans_9177
GO:0071108	0.0301164	0.999771	1	2	protein K48-linked deubiquitination	BP	1	BP protein K48-linked deubiquitination	HF_Trans_2853
GO:1990380	0.0301164	0.999771	1	2	Lys48-specific deubiquitinase activity	MF	1	MF Lys48-specific deubiquitinase activity	HF_Trans_2853
GO:0043066	0.0337466	0.999616	1	3	negative regulation of apoptotic process	BP	1	BP negative regulation of apoptotic process	HF_Trans_2629
GO:0006139	0.0424137	0.995819	2	25	nucleobase-containing compound metabolic process	BP	1	BP nucleobase-containing compound metabolic process	HF_Trans_8762, HF_Trans_8763
GO:0004111	0.0432929	0.999287	1	4	creatine kinase activity	MF	1	MF creatine kinase activity	HF_Trans_11999
GO:0046314	0.0432929	0.999287	1	4	phosphocreatine biosynthetic process	BP	1	BP phosphocreatine biosynthetic process	HF_Trans_11999
GO:0005216	0.0434409	0.989544	4	91	ion channel activity	MF	1	MF ion channel activity	HF_Trans_11863, HF_Trans_4551, HF_Trans_7150, HF_Trans_9304
GO:0038023	0.0441284	0.995535	2	27	signaling receptor activity	MF	1	MF signaling receptor activity	HF_Trans_11863, HF_Trans_4551
GO:0008519	0.0458197	0.9992	1	4	ammonium transmembrane transporter activity	MF	1	MF ammonium transmembrane transporter activity	HF_Trans_1812, HF_Trans_1812
GO:0015696	0.0458197	0.9992	1	4	ammonium transport	BP	1	BP ammonium transport	HF_Trans_1812
GO:0043190	0.0496415	0.999163	1	3	ATP-binding cassette (ABC) transporter complex	CC	1	CC ATP-binding cassette (ABC) transporter complex	HF_Trans_10925
